# Supplementary material for: 4-Chloro-N-(2,3-dimethyl­phen­yl)-2-methyl­benzene­sulfonamide
Source: Acta Crystallogr Sect E Struct Rep Online. 2011 Sep 17;67(Pt 10):o2674. doi: 10.1107/S1600536811037536 (PMC3201417; doi:10.1107/S1600536811037536)
Supplement: Supplementary file 2 [file e-67-o2674-Isup2.hkl]

# 
# h,k,l, Fc-squared, Fo-squared, sigma(Fo-squared) and status flag 
# 
data_I
_shelx_title ' S81 P-1' 
_shelx_refln_list_code          4 
_shelx_F_calc_maximum      258.48 
_exptl_crystal_F_000       648.00 
_reflns_d_resolution_high  0.8000 
 
loop_ 
 _symmetry_equiv_pos_as_xyz 
 'x, y, z' 
 '-x, -y, -z' 
 
_cell_length_a     8.2747 
_cell_length_b    11.0464 
_cell_length_c    17.0210 
_cell_angle_alpha  82.722 
_cell_angle_beta   79.529 
_cell_angle_gamma  80.267 
 
_shelx_F_squared_multiplier     1.000 
 
loop_ 
 _refln_index_h 
 _refln_index_k 
 _refln_index_l 
 _refln_F_squared_calc 
 _refln_F_squared_meas 
 _refln_F_squared_sigma 
 _refln_observed_status 
   1   0   0      817.16      716.40     27.89 o 
   2   0   0     4333.70     4682.37     18.94 o 
   3   0   0      402.59      428.89      5.00 o 
   4   0   0      442.76      522.71      5.91 o 
   5   0   0        0.15        0.72      1.37 o 
   6   0   0        0.73        3.50      1.89 o 
   7   0   0       44.14       43.05      5.45 o 
   8   0   0       28.77       42.51      4.41 o 
   9   0   0        0.22       -6.01      6.01 o 
  10   0   0       34.20       51.58      7.42 o 
  -9   1   0        0.02       -4.21      5.94 o 
  -8   1   0        4.10        4.34      5.26 o 
  -7   1   0      934.69      887.43      9.97 o 
  -6   1   0        0.39       -0.61      1.85 o 
  -5   1   0     1720.78     1661.44     10.59 o 
  -4   1   0      140.96      156.19      2.35 o 
  -3   1   0     4425.14     4481.83     14.57 o 
  -2   1   0      445.84      513.15      6.62 o 
  -1   1   0       68.08       89.56      1.85 o 
   1   1   0      581.86      512.52      4.05 o 
   2   1   0     3234.80     3427.45     10.47 o 
   3   1   0     2529.14     2258.76      8.91 o 
   4   1   0      496.43      567.14      4.59 o 
   5   1   0       56.11       48.58      2.27 o 
   6   1   0      113.33      146.76      2.82 o 
   7   1   0        0.18        6.04      3.75 o 
   8   1   0       11.69       16.62      4.24 o 
   9   1   0       23.77       27.95      6.24 o 
  10   1   0       26.15       25.91      6.58 o 
  -9   2   0        7.33        4.20      6.24 o 
  -8   2   0        1.14       -3.33      3.63 o 
  -7   2   0      292.81      258.85      6.05 o 
  -6   2   0        7.51        9.71      2.30 o 
  -5   2   0       80.56       63.74      2.53 o 
  -4   2   0     5376.18     5928.77     26.02 o 
  -3   2   0        9.47        1.65      1.17 o 
  -2   2   0     6408.45     6869.27     28.93 o 
  -1   2   0       19.71       21.48      1.82 o 
   0   2   0     1230.18     1358.56      7.12 o 
   1   2   0       83.30       59.22      2.36 o 
   2   2   0     3764.80     3752.91     45.01 o 
   3   2   0      690.56      642.30      5.09 o 
   4   2   0      672.69      769.17      4.77 o 
   5   2   0     1903.64     1817.58      9.03 o 
   6   2   0        1.98       22.61      2.92 o 
   7   2   0      840.80      790.29     29.61 o 
   8   2   0       15.93       27.72      3.98 o 
   9   2   0        1.73       11.03      4.39 o 
  -9   3   0       18.98       35.93      6.85 o 
  -8   3   0        0.12        5.96      5.22 o 
  -7   3   0       42.69       27.54      3.84 o 
  -6   3   0       43.39       32.62      2.68 o 
  -5   3   0      344.93      360.23      4.48 o 
  -4   3   0       80.96       74.36      2.05 o 
  -3   3   0       90.47       89.70      1.93 o 
  -2   3   0      570.82      520.68      7.72 o 
  -1   3   0      199.82      201.29      2.86 o 
   0   3   0    35012.03    35834.23    846.88 o 
   1   3   0       86.65       67.30      3.08 o 
   2   3   0     1232.06     1437.80      9.40 o 
   3   3   0       19.89       31.12      3.63 o 
   4   3   0      195.89      199.81      2.53 o 
   5   3   0      319.01      285.75      3.23 o 
   6   3   0        6.10       51.26      3.13 o 
   7   3   0      242.28      209.55      9.00 o 
   8   3   0       87.58      105.84      7.53 o 
   9   3   0        8.90       13.28      4.07 o 
  -9   4   0       85.96       87.07      5.78 o 
  -8   4   0        7.02        9.22      8.72 o 
  -7   4   0       71.92       94.75      4.74 o 
  -6   4   0        0.93       -0.88      2.41 o 
  -5   4   0       78.33      103.64      4.73 o 
  -4   4   0       77.06       76.74      3.11 o 
  -3   4   0      269.53      276.11      3.05 o 
  -2   4   0        0.79        2.04      1.59 o 
  -1   4   0       55.73       39.99      1.37 o 
   0   4   0     1210.11     1433.52     31.42 o 
   1   4   0     4078.60     3811.71     16.58 o 
   2   4   0      481.29      569.28      7.03 o 
   3   4   0     4718.73     4848.22     14.62 o 
   4   4   0       58.33       57.92      2.16 o 
   5   4   0       44.79       34.86      2.52 o 
   6   4   0        4.48        5.40      2.62 o 
   7   4   0      137.15      127.12      4.73 o 
   8   4   0       22.17       25.05      7.66 o 
   9   4   0       73.88       70.08     17.24 o 
  10   4   0       10.18        8.89      5.87 o 
  -8   5   0        4.91       -4.28      4.28 o 
  -7   5   0       20.55       20.16      3.89 o 
  -6   5   0       11.92       13.17      3.03 o 
  -5   5   0       87.77       71.93      8.16 o 
  -4   5   0      877.04      977.32      8.10 o 
  -3   5   0       81.73       77.04      3.30 o 
  -2   5   0      550.95      557.19      4.97 o 
  -1   5   0       42.64       36.51      1.41 o 
   0   5   0      107.71       82.35      2.47 o 
   1   5   0        5.32       10.65      3.10 o 
   2   5   0     5095.81     5387.65     22.19 o 
   3   5   0     1018.19     1126.25     10.98 o 
   4   5   0      112.96      130.04      2.89 o 
   5   5   0       17.77       16.35      2.22 o 
   6   5   0        7.07       13.00      2.46 o 
   7   5   0       21.53       11.17      3.27 o 
   8   5   0       56.85       71.70      4.72 o 
   9   5   0        4.05        5.64      7.64 o 
  -8   6   0        1.58       -6.94      6.94 o 
  -7   6   0      112.58      102.17      7.79 o 
  -6   6   0        4.55        6.71      3.73 o 
  -5   6   0      923.36      892.80     13.06 o 
  -4   6   0      908.90      869.80     15.91 o 
  -3   6   0       30.27       32.78      2.47 o 
  -2   6   0      271.67      271.84      6.93 o 
  -1   6   0       68.66       72.74      2.70 o 
   0   6   0        0.01       -0.33      1.93 o 
   1   6   0       22.68       27.76      2.33 o 
   2   6   0      476.74      489.82      7.93 o 
   3   6   0      130.81      118.11      2.80 o 
   4   6   0        1.88       -0.19      1.85 o 
   5   6   0      340.71      300.90      5.72 o 
   6   6   0       42.20       53.41      2.95 o 
   7   6   0        0.26       -1.95      3.41 o 
   8   6   0       17.29       34.30      7.43 o 
   9   6   0       26.77       23.11     11.40 o 
  -7   7   0       71.03       87.54      8.19 o 
  -6   7   0        7.09        9.92      8.77 o 
  -5   7   0      187.61      163.26      7.49 o 
  -4   7   0        0.46        4.75      4.72 o 
  -3   7   0       35.32       30.54      5.00 o 
  -2   7   0        0.49        1.07      4.12 o 
  -1   7   0        3.39        4.12      2.21 o 
   0   7   0      327.81      373.93      6.74 o 
   1   7   0      302.20      282.62      4.50 o 
   2   7   0       10.18        7.08      3.83 o 
   3   7   0        5.02       13.29      4.03 o 
   4   7   0        1.84        5.07      3.96 o 
   5   7   0      673.06      605.95     13.43 o 
   6   7   0        0.28        1.28      3.32 o 
   7   7   0      642.15      633.76     12.91 o 
   8   7   0        0.57       -5.49      5.49 o 
   9   7   0       31.46       43.32      7.29 o 
  -7   8   0        9.85        7.34      7.37 o 
  -6   8   0       37.75       51.34      5.44 o 
  -5   8   0      107.67       96.07      7.08 o 
  -4   8   0        2.04        1.11      4.97 o 
  -3   8   0       45.06       39.36      5.88 o 
  -2   8   0      137.02      133.54      6.43 o 
  -1   8   0        0.05       -2.53      4.38 o 
   0   8   0      545.76      546.70      6.28 o 
   1   8   0        0.93       -0.14      2.54 o 
   2   8   0      496.63      465.22      9.38 o 
   3   8   0       89.75       84.46      5.65 o 
   4   8   0       20.79       21.18      4.70 o 
   5   8   0      112.34       99.55      4.49 o 
   6   8   0        0.75        4.97      3.42 o 
   7   8   0       17.29       11.24      5.21 o 
   8   8   0      204.65      281.38     10.29 o 
   9   8   0       22.18       10.89      5.97 o 
  -6   9   0       24.19       27.34      7.91 o 
  -5   9   0       22.37       19.65      5.80 o 
  -4   9   0        5.89        4.61      5.94 o 
  -3   9   0       15.04       23.45      5.78 o 
  -2   9   0       57.89       63.17      6.23 o 
  -1   9   0        6.11        0.60      4.85 o 
   0   9   0       44.91       37.20      5.39 o 
   1   9   0      767.81      748.51     12.52 o 
   2   9   0      542.02      581.66     11.11 o 
   3   9   0      363.13      377.09      9.42 o 
   4   9   0       41.82       35.23      5.32 o 
   5   9   0       33.75       37.93     10.33 o 
   6   9   0        0.04       -3.02      9.20 o 
   7   9   0       27.69       23.49      5.82 o 
   8   9   0       30.63       58.21      6.76 o 
  -5  10   0        0.36        9.67      4.72 o 
  -4  10   0      140.88      141.67      8.22 o 
  -3  10   0        1.12        7.99      5.85 o 
  -2  10   0      152.27      148.68      7.90 o 
  -1  10   0       11.62       18.37      5.97 o 
   0  10   0       10.47        4.22      5.10 o 
   1  10   0        9.75       18.90      5.75 o 
   2  10   0       54.58       60.88      5.88 o 
   3  10   0      108.75       97.52      6.51 o 
   4  10   0       10.50       11.20      5.17 o 
   5  10   0      326.00      345.14      9.31 o 
   6  10   0       30.40       28.22      4.29 o 
   7  10   0      164.33      161.07      8.99 o 
  -4  11   0        0.71       -4.59      6.26 o 
  -3  11   0       16.45       11.18      6.45 o 
  -2  11   0      391.32      420.00     11.93 o 
  -1  11   0        0.68        5.61      5.88 o 
   0  11   0      166.61      162.83      8.18 o 
   1  11   0        2.56       -0.94      5.47 o 
   2  11   0       12.57       17.23      5.66 o 
   3  11   0       40.94       39.48      6.01 o 
   4  11   0        3.78        5.77      5.61 o 
   5  11   0       74.72       77.70      4.80 o 
   6  11   0       52.40       54.54      8.87 o 
   7  11   0        4.18       29.20      6.12 o 
  -3  12   0        2.58        6.19      6.51 o 
  -2  12   0        1.18        0.34      6.21 o 
  -1  12   0        2.41       -3.69      6.33 o 
   0  12   0        8.90       12.93      5.91 o 
   1  12   0       87.62       86.62      7.60 o 
   2  12   0        0.38       -2.82      6.17 o 
   3  12   0      193.11      192.18      9.39 o 
   4  12   0       12.58        5.49      6.35 o 
   5  12   0        0.64        7.79      6.74 o 
   6  12   0        1.71       -3.41      3.41 o 
  -1  13   0        0.71       10.99      6.91 o 
   0  13   0       47.04       49.05      6.98 o 
   1  13   0        4.96        0.55      5.88 o 
   2  13   0       28.00       25.70      7.36 o 
   3  13   0       75.02       73.54      8.35 o 
   4  13   0       21.70       36.35      7.35 o 
  -4 -13   1       45.07       50.26      7.44 o 
  -3 -13   1        0.19        3.61      6.67 o 
  -2 -13   1       95.22       86.33      7.83 o 
  -1 -13   1        1.63        3.11      6.26 o 
   0 -13   1       15.83       -1.31      6.80 o 
   1 -13   1       12.26       25.28      6.93 o 
  -5 -12   1        5.95        0.54      4.21 o 
  -4 -12   1       31.96       32.69      6.58 o 
  -3 -12   1       14.08       28.87      6.49 o 
  -2 -12   1       11.12        3.93      5.81 o 
  -1 -12   1       12.06       10.91      5.99 o 
   0 -12   1        7.23        7.87      6.16 o 
   1 -12   1        7.98        9.29      6.17 o 
   2 -12   1        7.65       -1.53      6.16 o 
   3 -12   1        1.70       -5.56      6.27 o 
  -7 -11   1        0.65       16.28      6.19 o 
  -6 -11   1      121.90       97.56      5.33 o 
  -5 -11   1       21.96       17.28      5.23 o 
  -4 -11   1      123.64      122.13      7.43 o 
  -3 -11   1       30.98       32.75      6.19 o 
  -2 -11   1        7.71        2.98      5.51 o 
  -1 -11   1        5.22       -5.79      5.86 o 
   0 -11   1       68.94       67.14      6.90 o 
   1 -11   1       43.05       40.14      6.29 o 
   2 -11   1       25.52       29.42      6.83 o 
   3 -11   1      243.21      284.96     10.63 o 
   4 -11   1        3.47       -3.54      8.16 o 
  -7 -10   1       19.16       33.09      6.41 o 
  -6 -10   1        0.93        0.85      5.99 o 
  -5 -10   1       30.73       25.95      3.91 o 
  -4 -10   1      123.32      118.60      7.15 o 
  -3 -10   1        3.27        3.35      4.95 o 
  -2 -10   1        4.50        5.89      5.08 o 
  -1 -10   1      280.21      283.82      9.13 o 
   0 -10   1        6.43       10.50      5.60 o 
   1 -10   1       65.15       48.28      6.26 o 
   2 -10   1        0.10        7.90      5.83 o 
   3 -10   1      106.36       99.21      7.56 o 
   4 -10   1       44.44       34.82      6.42 o 
   5 -10   1        1.70       20.00      4.63 o 
  -8  -9   1        9.23       10.40      5.74 o 
  -7  -9   1        1.40       12.37      5.93 o 
  -6  -9   1       89.74       90.18      7.29 o 
  -5  -9   1       16.13       11.01      3.62 o 
  -4  -9   1        1.16        0.95      4.54 o 
  -3  -9   1       43.33       40.96      5.50 o 
  -2  -9   1     1215.57     1110.08     15.03 o 
  -1  -9   1      383.92      383.95      9.56 o 
   0  -9   1        5.87        3.41      4.69 o 
   1  -9   1      115.23      133.18      6.93 o 
   2  -9   1       31.74       30.60      5.62 o 
   3  -9   1      114.34      114.47      6.95 o 
   4  -9   1       74.65       65.40      6.40 o 
   5  -9   1       62.74       74.10      5.06 o 
   6  -9   1        0.01       -2.49      6.80 o 
  -8  -8   1      100.64      119.62      8.09 o 
  -7  -8   1       12.65        4.10      4.72 o 
  -6  -8   1      101.78       85.54      4.46 o 
  -5  -8   1        5.50        3.29      3.68 o 
  -4  -8   1        3.04        6.06      4.56 o 
  -3  -8   1       55.52       53.35      5.27 o 
  -2  -8   1      224.22      200.70      7.30 o 
  -1  -8   1        8.05        6.34      4.33 o 
   0  -8   1      166.10      168.19      6.75 o 
   1  -8   1       30.66       26.90      4.79 o 
   2  -8   1        3.87        3.05      4.26 o 
   3  -8   1      307.59      319.18      8.78 o 
   4  -8   1        6.11        0.00      5.14 o 
   5  -8   1        0.24        3.47      6.15 o 
   6  -8   1       60.48       54.08      7.61 o 
   7  -8   1       11.29       39.75      8.21 o 
  -9  -7   1        8.12       31.50      6.72 o 
  -8  -7   1       24.48       25.76      6.65 o 
  -7  -7   1        0.75        4.10      3.61 o 
  -6  -7   1      134.78      118.08      4.58 o 
  -5  -7   1       76.71       74.96      4.05 o 
  -4  -7   1      250.26      219.09      6.78 o 
  -3  -7   1       23.57       15.34      4.14 o 
  -2  -7   1        6.78        3.78      4.04 o 
  -1  -7   1       24.21       24.89      2.28 o 
   0  -7   1       55.82       43.10      2.45 o 
   1  -7   1        6.07        9.85      2.17 o 
   2  -7   1       11.82        7.37      3.99 o 
   3  -7   1      568.21      590.38     10.45 o 
   4  -7   1       45.33       33.72      5.15 o 
   5  -7   1      445.48      446.40      7.51 o 
   6  -7   1      209.40      172.01      9.03 o 
   7  -7   1        1.12       18.31      7.15 o 
  -9  -6   1       11.42       29.30     13.58 o 
  -8  -6   1        1.77       -3.51      3.51 o 
  -7  -6   1       32.95       38.60      3.06 o 
  -6  -6   1      107.91      121.04      3.53 o 
  -5  -6   1       55.03       56.18      2.79 o 
  -4  -6   1       11.79       13.96      3.72 o 
  -3  -6   1       41.96       33.99      4.07 o 
  -2  -6   1      320.61      301.94      6.72 o 
  -1  -6   1      101.84      105.77      4.77 o 
   0  -6   1       43.06       62.09      2.42 o 
   1  -6   1      175.55      231.58     12.54 o 
   2  -6   1       34.49       35.74      2.07 o 
   3  -6   1      509.79      536.61     10.93 o 
   4  -6   1      390.77      348.14     16.38 o 
   5  -6   1      929.37      958.73      7.79 o 
   6  -6   1        2.97       -1.70      5.39 o 
   7  -6   1        1.75       15.95      6.45 o 
   8  -6   1        0.99       -7.07      7.08 o 
  -9  -5   1       31.32       58.39     16.27 o 
  -8  -5   1      167.41      150.16     12.93 o 
  -7  -5   1       27.14       28.10      6.39 o 
  -6  -5   1        0.19        6.90      2.43 o 
  -5  -5   1       19.41       11.44      5.53 o 
  -4  -5   1     1306.43     1214.21      8.81 o 
  -3  -5   1       52.81       40.24      3.70 o 
  -2  -5   1     3758.07     3621.59     18.95 o 
  -1  -5   1      219.78      185.34      5.02 o 
   0  -5   1       97.40       68.17      2.24 o 
   1  -5   1     3622.87     3781.56     23.11 o 
   2  -5   1       25.66       20.09      2.00 o 
   3  -5   1        6.01        6.62      1.68 o 
   4  -5   1      316.55      348.87      5.26 o 
   5  -5   1        0.35       -0.44      2.61 o 
   6  -5   1       89.76       96.96      4.57 o 
   7  -5   1        3.61        1.32      3.77 o 
   8  -5   1       12.45       13.83      4.39 o 
  -9  -4   1       46.16       64.68     11.53 o 
  -8  -4   1       59.18       53.35      6.86 o 
  -7  -4   1       33.87       48.69      7.83 o 
  -6  -4   1      208.57      186.67      3.97 o 
  -5  -4   1       15.55       17.43      2.11 o 
  -4  -4   1       24.19       18.45      2.44 o 
  -3  -4   1      845.84      887.56      9.29 o 
  -2  -4   1     1604.69     1524.62     11.43 o 
  -1  -4   1     4056.04     4249.59     17.75 o 
   0  -4   1       13.28       21.35      1.65 o 
   1  -4   1     4059.93     4343.17     27.72 o 
   2  -4   1        4.02        3.49      1.67 o 
   3  -4   1      268.72      228.67      2.91 o 
   4  -4   1      505.46      494.19      4.61 o 
   5  -4   1        6.37       12.55      2.40 o 
   6  -4   1        5.94        5.90      3.35 o 
   7  -4   1        0.15       -3.73      3.73 o 
   8  -4   1        0.83        2.93      8.88 o 
   9  -4   1        2.58       -2.06      6.91 o 
 -10  -3   1        0.00        2.24      6.13 o 
  -9  -3   1        3.32       26.72      5.44 o 
  -8  -3   1       17.09       10.66      3.57 o 
  -7  -3   1        5.35       -2.57      3.36 o 
  -6  -3   1     1964.50     1862.90      9.69 o 
  -5  -3   1       27.41       30.58      2.19 o 
  -4  -3   1     2781.00     2577.97     19.28 o 
  -3  -3   1      616.21      636.01      5.36 o 
  -2  -3   1     2882.75     2868.76     13.74 o 
  -1  -3   1       47.95       46.11      2.92 o 
   0  -3   1        0.01        3.60      1.30 o 
   1  -3   1     1438.25     1342.98     21.79 o 
   2  -3   1       28.72       30.60      1.83 o 
   3  -3   1      498.89      460.61      5.62 o 
   4  -3   1      375.50      333.07      3.17 o 
   5  -3   1      356.94      380.18      4.53 o 
   6  -3   1      186.49      168.20      4.92 o 
   7  -3   1       48.98       47.88      4.21 o 
   8  -3   1       19.26       15.12      4.19 o 
   9  -3   1        7.80        0.13      4.39 o 
 -10  -2   1        0.02       12.03      5.44 o 
  -9  -2   1       11.09       19.37      6.26 o 
  -8  -2   1        1.22       -0.83      7.02 o 
  -7  -2   1       20.98       28.36      3.97 o 
  -6  -2   1      605.16      601.47     10.21 o 
  -5  -2   1       23.39       23.90      2.79 o 
  -4  -2   1     1643.39     1530.79     11.43 o 
  -3  -2   1       10.41       15.48      1.43 o 
  -2  -2   1     6952.31     6043.52     17.74 o 
  -1  -2   1     1568.34     1777.37      8.83 o 
   0  -2   1      198.66      207.63      3.48 o 
   1  -2   1      156.57      194.36      5.89 o 
   2  -2   1      216.19      207.16      2.19 o 
   3  -2   1      265.83      296.68      3.74 o 
   4  -2   1     4700.08     4775.37     14.52 o 
   5  -2   1      139.67      142.81      3.79 o 
   6  -2   1      354.39      321.80     10.39 o 
   7  -2   1        0.46        9.46      6.57 o 
   8  -2   1       70.39       57.20      6.90 o 
   9  -2   1        3.81       15.86      6.60 o 
  -9  -1   1       60.05      108.02      7.95 o 
  -8  -1   1        6.53        5.37      6.61 o 
  -7  -1   1       64.12       77.59      6.04 o 
  -6  -1   1      162.40      161.32      6.02 o 
  -5  -1   1       16.69       15.46      1.71 o 
  -4  -1   1      519.49      515.46      5.27 o 
  -3  -1   1     1272.52     1318.03      4.15 o 
  -2  -1   1      158.67      145.89      1.82 o 
  -1  -1   1    18172.20    19170.99     94.74 o 
   1  -1   1    32962.67    34171.46     72.21 o 
   2  -1   1       68.98       70.10      1.19 o 
   3  -1   1      465.02      535.37      4.61 o 
   4  -1   1      260.75      329.40      2.39 o 
   5  -1   1      168.90      192.53      3.01 o 
   6  -1   1       62.71       55.22      3.59 o 
   7  -1   1        0.91        5.38      3.45 o 
   8  -1   1       13.29        8.86      5.66 o 
   9  -1   1        0.09       21.43      6.48 o 
  -9   0   1        1.56        7.01      6.30 o 
  -8   0   1      142.23      120.84      7.69 o 
  -7   0   1       17.10        9.27      3.68 o 
  -6   0   1      631.06      613.19      9.67 o 
  -5   0   1        4.43        6.03      1.49 o 
  -4   0   1     3070.64     2955.96      7.74 o 
  -3   0   1        0.62        0.42      1.12 o 
  -2   0   1     2017.86     1759.29      5.00 o 
  -1   0   1    11826.70     7437.67     59.40 o 
   1   0   1      640.50      692.93      3.11 o 
   2   0   1     1307.04     1131.36     11.56 o 
   3   0   1     1665.47     1639.98      4.90 o 
   4   0   1       12.00        5.50      1.08 o 
   5   0   1        0.31        1.68      1.59 o 
   6   0   1      208.29      231.09      4.78 o 
   7   0   1       50.45       40.93      4.32 o 
   8   0   1       23.47       35.14      9.86 o 
   9   0   1        4.31       11.32      6.04 o 
  10   0   1       31.08       62.71      8.01 o 
  -9   1   1        0.07        0.30      5.35 o 
  -8   1   1        7.23        9.41      5.43 o 
  -7   1   1       10.75       14.77      3.47 o 
  -6   1   1      277.25      254.76      3.45 o 
  -5   1   1      129.64      137.55      2.54 o 
  -4   1   1      510.38      545.62      3.38 o 
  -3   1   1     5463.37     6088.64      9.55 o 
  -2   1   1      471.36      396.93      3.17 o 
  -1   1   1       98.65      144.71      2.72 o 
   1   1   1      190.02      211.58      2.90 o 
   2   1   1      184.53      176.44      9.03 o 
   3   1   1     2680.00     2773.20     10.05 o 
   4   1   1     1000.16      917.88     15.06 o 
   5   1   1      329.72      375.25      3.77 o 
   6   1   1      140.87      121.10      3.14 o 
   7   1   1        5.76       11.72      3.84 o 
   8   1   1       37.19       32.36      4.23 o 
   9   1   1       13.10       14.65      7.08 o 
  10   1   1       56.21       87.34      8.23 o 
  -9   2   1        2.47       -3.81      6.33 o 
  -8   2   1        5.08        9.50      5.83 o 
  -7   2   1        1.36       -1.40      3.58 o 
  -6   2   1       66.20       67.99      2.91 o 
  -5   2   1       18.49       21.37      2.16 o 
  -4   2   1     2469.34     2553.26     35.53 o 
  -3   2   1      523.10      492.68      3.11 o 
  -2   2   1      366.63      339.63      5.09 o 
  -1   2   1    24976.90    26466.09    136.53 o 
   0   2   1        2.44        7.64      1.46 o 
   1   2   1     4719.04     5088.48     12.71 o 
   2   2   1      262.86      210.32      4.44 o 
   3   2   1      521.32      482.43      5.77 o 
   4   2   1     1519.83     1482.62     21.56 o 
   5   2   1       58.62       72.99      3.46 o 
   6   2   1      756.36      735.25      9.80 o 
   7   2   1       61.56      104.64      6.82 o 
   8   2   1       11.44       15.89      3.83 o 
   9   2   1       17.57       16.08      7.00 o 
  10   2   1        3.80       18.14      5.46 o 
  -9   3   1        0.04       -1.67      5.94 o 
  -8   3   1      209.01      206.95      6.25 o 
  -7   3   1        0.65        7.30      3.70 o 
  -6   3   1        0.80       -0.55      2.35 o 
  -5   3   1       41.26       44.96      2.62 o 
  -4   3   1      175.72      198.83      4.09 o 
  -3   3   1      120.69      120.28      2.16 o 
  -2   3   1      162.23      125.28      2.60 o 
  -1   3   1     6565.65     7126.85     10.56 o 
   0   3   1      286.29      273.50      4.03 o 
   1   3   1     7157.10     7518.65     19.29 o 
   2   3   1     2183.76     2115.64     11.74 o 
   3   3   1        5.57        2.86      1.42 o 
   4   3   1       17.53       32.78      1.94 o 
   5   3   1       34.51       33.64      1.86 o 
   6   3   1     3362.26     3239.20     23.02 o 
   7   3   1       19.79       31.20      3.93 o 
   8   3   1      139.51      163.65      8.06 o 
   9   3   1        0.35       -4.89     12.09 o 
  10   3   1        4.26       23.78      6.42 o 
  -9   4   1       23.79       48.12      6.73 o 
  -8   4   1       50.72       40.17      8.40 o 
  -7   4   1        0.01        0.73      6.32 o 
  -6   4   1      107.81      109.15      3.54 o 
  -5   4   1       33.44       39.00      3.13 o 
  -4   4   1       55.10       57.13      6.72 o 
  -3   4   1      618.93      670.94     13.74 o 
  -2   4   1       16.63       21.37      1.95 o 
  -1   4   1        6.15        1.06      1.10 o 
   0   4   1       26.12       35.72      2.08 o 
   1   4   1     2339.13     2316.72     12.78 o 
   2   4   1      462.65      510.71     13.15 o 
   3   4   1     4811.25     5329.37     11.73 o 
   4   4   1       42.66       50.44      2.11 o 
   5   4   1       20.06       30.49      1.85 o 
   6   4   1      136.64      123.81      3.45 o 
   7   4   1       31.64       42.02      4.23 o 
   8   4   1       18.38       17.81      3.91 o 
   9   4   1       57.79       91.10     21.56 o 
  10   4   1        4.83       10.54      4.16 o 
  -8   5   1       21.75       42.83      9.63 o 
  -7   5   1        3.66        3.49      5.65 o 
  -6   5   1       77.83       86.18      3.91 o 
  -5   5   1        0.39       -0.83      2.77 o 
  -4   5   1       32.08       37.15      2.98 o 
  -3   5   1        4.25        9.21      2.18 o 
  -2   5   1        0.00        3.34      1.80 o 
  -1   5   1        7.32       15.40      3.97 o 
   0   5   1        0.47        1.87      1.95 o 
   1   5   1       34.72       20.07      3.16 o 
   2   5   1     1689.32     1651.52     16.88 o 
   3   5   1     1132.30     1200.65     22.31 o 
   4   5   1     1367.74     1284.06     19.93 o 
   5   5   1        7.02        9.20      2.17 o 
   6   5   1       24.90       10.22      2.33 o 
   7   5   1        5.51       12.03      4.51 o 
   8   5   1        2.28       -1.21      5.08 o 
   9   5   1       22.79       18.25     10.52 o 
  10   5   1        0.20       38.81     23.17 o 
  -8   6   1       71.16      109.87      8.89 o 
  -7   6   1        1.97       -3.57      5.91 o 
  -6   6   1        3.45        4.14      9.53 o 
  -5   6   1       22.96       22.60      4.96 o 
  -4   6   1      384.85      359.54      9.00 o 
  -3   6   1       95.89      101.96      5.47 o 
  -2   6   1       67.00       77.39      4.93 o 
  -1   6   1      482.64      438.09      6.55 o 
   0   6   1       67.45       75.59      2.87 o 
   1   6   1      463.85      439.01      7.86 o 
   2   6   1       21.25       22.68      3.72 o 
   3   6   1       99.73       77.14      2.35 o 
   4   6   1       68.93       63.12      4.14 o 
   5   6   1       51.00       49.10      2.48 o 
   6   6   1      967.13      949.76      7.29 o 
   7   6   1        9.95       11.57      6.28 o 
   8   6   1      133.34      137.74     18.47 o 
   9   6   1        1.22       -3.88      3.88 o 
  -7   7   1        1.05       -6.77      6.77 o 
  -6   7   1       50.24       52.59      4.67 o 
  -5   7   1       30.93       39.23      5.99 o 
  -4   7   1        0.97       -1.57      4.90 o 
  -3   7   1      128.21      121.09      6.22 o 
  -2   7   1       14.93       20.32      4.44 o 
  -1   7   1        3.39        5.49      2.48 o 
   0   7   1       47.61       61.26      2.98 o 
   1   7   1      191.86      190.40      4.80 o 
   2   7   1        0.59       -2.92      4.04 o 
   3   7   1       90.94       97.56      5.07 o 
   4   7   1       13.83        7.20      2.77 o 
   5   7   1        0.19        0.44      3.06 o 
   6   7   1       22.90       16.00      3.21 o 
   7   7   1      137.01      199.80      8.68 o 
   8   7   1        1.83       -5.60      5.60 o 
   9   7   1      227.71      332.69     11.30 o 
  -6   8   1      222.69      237.27      6.77 o 
  -5   8   1      144.54      161.49      8.02 o 
  -4   8   1       68.16       65.34      6.33 o 
  -3   8   1        7.66        9.32      5.24 o 
  -2   8   1       15.85       11.29      4.82 o 
  -1   8   1       62.60       57.48      3.20 o 
   0   8   1       54.24       52.15      3.16 o 
   1   8   1      119.61       87.98      3.46 o 
   2   8   1     1178.95     1150.90      9.17 o 
   3   8   1      104.15      109.39      5.68 o 
   4   8   1      685.75      717.29      8.21 o 
   5   8   1       47.18       44.53      3.71 o 
   6   8   1       18.71       20.52      3.42 o 
   7   8   1        9.45        8.94      5.46 o 
   8   8   1       51.91       46.44      6.29 o 
   9   8   1       98.83      131.23      8.99 o 
  -6   9   1        3.82       17.82      4.81 o 
  -5   9   1       10.91        4.94      5.74 o 
  -4   9   1       26.76       18.88      6.23 o 
  -3   9   1       23.55       29.92      5.74 o 
  -2   9   1        3.42        1.43      5.18 o 
  -1   9   1       11.99        6.17      4.90 o 
   0   9   1        0.49        1.04      4.78 o 
   1   9   1      253.23      239.76     10.85 o 
   2   9   1      514.86      510.84     14.33 o 
   3   9   1      159.30      158.57      6.94 o 
   4   9   1      553.84      533.58     10.71 o 
   5   9   1      125.71      152.75      9.36 o 
   6   9   1      269.43      289.33     13.51 o 
   8   9   1        0.20       28.43      6.01 o 
  -5  10   1        5.28       -0.45      5.72 o 
  -4  10   1       37.52       38.24      7.11 o 
  -3  10   1      123.32      126.88      7.95 o 
  -2  10   1        3.96        5.79      5.72 o 
  -1  10   1      407.57      423.06     10.87 o 
   0  10   1       20.78       25.37      5.64 o 
   1  10   1        3.53        2.69      5.58 o 
   3  10   1        0.16       -3.41      4.71 o 
   4  10   1       81.30       86.00      6.43 o 
   5  10   1       11.34       16.64      3.99 o 
   6  10   1      321.22      282.13     16.44 o 
   7  10   1      213.48      243.98     10.24 o 
   8  10   1        0.53       11.32      5.97 o 
  -4  11   1        0.69       14.46      6.05 o 
  -3  11   1       51.83       54.65      6.89 o 
  -2  11   1        0.18       -0.16      6.25 o 
  -1  11   1       31.69       38.59      6.42 o 
   0  11   1      154.22      132.60      7.94 o 
   1  11   1       71.41       69.04      6.72 o 
   2  11   1       18.44       14.11      5.78 o 
   3  11   1        1.13       -4.60      5.32 o 
   4  11   1       11.10       15.56      5.70 o 
   5  11   1        1.00       12.76      5.50 o 
   6  11   1       51.49       49.30     10.81 o 
   7  11   1        0.24        7.74      4.77 o 
  -3  12   1       10.08       -5.33      5.33 o 
  -2  12   1        0.37        7.59      7.02 o 
  -1  12   1       57.53       50.75      7.33 o 
   0  12   1        2.16       -5.97      5.97 o 
   1  12   1       36.82       43.54      6.87 o 
   2  12   1       36.16       26.95      6.40 o 
   3  12   1        0.55        2.49      5.71 o 
   4  12   1       65.91       69.59      6.98 o 
   5  12   1       69.19      103.60     11.09 o 
   6  12   1       40.79       21.84     13.83 o 
  -1  13   1       38.63       27.07      6.96 o 
   0  13   1        0.25        6.32      6.14 o 
   1  13   1       24.68        2.87      6.48 o 
   2  13   1       42.06       45.34      7.08 o 
   3  13   1        0.06        0.02      6.18 o 
   4  13   1      170.63      187.93      9.90 o 
  -3 -13   2        2.19       -4.44      6.43 o 
  -2 -13   2        1.51        2.27      6.83 o 
  -1 -13   2        4.69        0.98      6.09 o 
   0 -13   2        0.70        6.63      6.60 o 
   1 -13   2       38.12       39.03      7.40 o 
  -5 -12   2       26.89       26.14      6.75 o 
  -4 -12   2        0.00        7.08      6.17 o 
  -3 -12   2        9.33       10.23      6.53 o 
  -2 -12   2       24.42       23.14      6.87 o 
  -1 -12   2       49.03       64.22      7.24 o 
   0 -12   2       62.37       66.95      7.59 o 
   1 -12   2       12.69       18.27      6.26 o 
   2 -12   2       95.01      117.06      8.41 o 
   3 -12   2        0.81       16.58      7.21 o 
  -6 -11   2        0.68       12.97      4.21 o 
  -5 -11   2       90.31       93.57      7.65 o 
  -4 -11   2       15.70       18.74      6.09 o 
  -3 -11   2      192.99      193.19      8.90 o 
  -2 -11   2        0.52       -5.35      5.35 o 
  -1 -11   2        9.17       19.94      5.90 o 
   0 -11   2       29.65       29.98      6.07 o 
   1 -11   2       12.42       18.19      5.86 o 
   2 -11   2      183.68      175.46      9.04 o 
   3 -11   2        0.04        0.43      6.21 o 
   4 -11   2       20.56       35.19      5.02 o 
  -7 -10   2       24.46       35.39      4.18 o 
  -6 -10   2       21.26       30.07      4.56 o 
  -5 -10   2       65.27       56.17      6.35 o 
  -4 -10   2        5.83       15.44      5.41 o 
  -3 -10   2       26.34       28.12      5.72 o 
  -2 -10   2        0.24       -3.75      4.95 o 
  -1 -10   2      338.47      359.83      9.94 o 
   0 -10   2       52.89       50.67      6.42 o 
   1 -10   2       16.95       15.57      5.59 o 
   2 -10   2       63.18       70.08      6.75 o 
   3 -10   2       59.43       58.58      6.82 o 
   4 -10   2      177.97      191.89     13.22 o 
   5 -10   2        0.23       -4.23      4.23 o 
  -8  -9   2        5.27       -1.11      5.06 o 
  -7  -9   2       23.02       28.38      5.24 o 
  -6  -9   2        9.31       10.50      3.66 o 
  -5  -9   2       10.00       11.33      4.88 o 
  -4  -9   2       33.94       36.66      5.44 o 
  -3  -9   2        0.09       -2.97      4.72 o 
  -2  -9   2      112.88      109.05      6.48 o 
  -1  -9   2      468.22      412.87     10.20 o 
   0  -9   2      203.96      196.68      7.58 o 
   1  -9   2      139.35      141.42      7.08 o 
   2  -9   2      769.88      729.32     12.96 o 
   3  -9   2        5.95       -1.09      5.02 o 
   4  -9   2      148.83      133.83      5.48 o 
   5  -9   2       12.17       17.21      5.01 o 
   6  -9   2        8.98       14.81      6.78 o 
  -8  -8   2       24.04       46.05      6.27 o 
  -7  -8   2       61.11       51.82     12.27 o 
  -6  -8   2        0.26        0.13      4.68 o 
  -5  -8   2       13.17        9.68      4.53 o 
  -4  -8   2        0.45       -3.99      4.70 o 
  -3  -8   2       18.14       16.15      4.76 o 
  -2  -8   2       72.57       67.70      5.74 o 
  -1  -8   2        4.18        8.21      4.92 o 
   0  -8   2      103.81      121.81      6.25 o 
   1  -8   2       28.45       22.01      4.56 o 
   2  -8   2      148.91      140.54      6.47 o 
   3  -8   2       38.11       32.43      5.21 o 
   4  -8   2        6.31       10.38      3.77 o 
   5  -8   2        4.49        5.32      5.56 o 
   6  -8   2        0.68        6.70      6.60 o 
   7  -8   2       11.41        9.43      7.67 o 
  -9  -7   2        0.28       -4.48      5.85 o 
  -8  -7   2       26.35       59.83      7.06 o 
  -7  -7   2       57.55       57.09     10.20 o 
  -6  -7   2       60.57       93.66      4.49 o 
  -5  -7   2      115.55      132.48      4.72 o 
  -4  -7   2       62.17       68.60      5.34 o 
  -3  -7   2       29.17       27.21      4.46 o 
  -2  -7   2       16.37        6.39      4.13 o 
  -1  -7   2      267.20      228.85      3.93 o 
   0  -7   2       20.82       19.23      4.13 o 
   1  -7   2        0.96        4.92      3.75 o 
   2  -7   2      364.42      386.07      8.34 o 
   3  -7   2       81.42       91.50      5.27 o 
   4  -7   2       34.72       32.93      3.92 o 
   5  -7   2      162.51      135.44      5.21 o 
   6  -7   2       42.59       45.50      7.24 o 
   7  -7   2        7.21        5.18      6.77 o 
  -9  -6   2       42.12       28.63     11.78 o 
  -8  -6   2       39.41       49.12     10.28 o 
  -7  -6   2        2.47        5.81      2.76 o 
  -6  -6   2        3.01        5.83      2.41 o 
  -5  -6   2     1083.74     1016.52      9.47 o 
  -4  -6   2       36.84       42.39      4.50 o 
  -3  -6   2      571.12      519.60      8.89 o 
  -2  -6   2      270.51      315.42      7.05 o 
  -1  -6   2       93.58       88.03      4.70 o 
   0  -6   2        0.28        0.66      1.61 o 
   1  -6   2       32.32       31.63      1.48 o 
   2  -6   2       26.88       28.83      2.14 o 
   3  -6   2       11.34       12.75      2.34 o 
   4  -6   2      459.46      465.76      7.28 o 
   5  -6   2      495.91      495.27     13.08 o 
   6  -6   2       63.59       60.35      4.31 o 
   7  -6   2       48.09       49.85      7.40 o 
   8  -6   2        0.01       11.60      7.29 o 
  -9  -5   2       49.84       28.13      4.21 o 
  -8  -5   2      126.36      150.45      9.85 o 
  -7  -5   2      151.36      158.03      5.46 o 
  -6  -5   2       27.80       26.18      3.53 o 
  -5  -5   2       31.18       25.80      3.05 o 
  -4  -5   2        2.53        6.44      3.54 o 
  -3  -5   2      999.15      935.56     10.72 o 
  -2  -5   2      727.14      826.40      9.78 o 
  -1  -5   2      669.37      631.26      8.47 o 
   0  -5   2       58.55       29.28      1.72 o 
   1  -5   2       93.42      101.15      2.48 o 
   2  -5   2      811.00      798.59      5.96 o 
   3  -5   2       47.95       41.31      2.05 o 
   4  -5   2       14.90        9.24      1.79 o 
   5  -5   2      173.65      151.32      4.93 o 
   6  -5   2       20.82       27.78      5.88 o 
   7  -5   2        5.70       -0.19      4.03 o 
   8  -5   2        0.24        0.97      8.47 o 
  -9  -4   2       10.10        2.65      6.71 o 
  -8  -4   2      129.84      154.18      5.45 o 
  -7  -4   2        1.15        2.99      2.56 o 
  -6  -4   2       55.14       72.20      4.04 o 
  -5  -4   2      173.48      162.82      4.90 o 
  -4  -4   2       31.15       27.61      1.90 o 
  -3  -4   2       44.76       34.25      3.72 o 
  -2  -4   2      478.78      474.87      7.12 o 
  -1  -4   2       66.18       65.57      3.61 o 
   0  -4   2       53.14       35.95      1.69 o 
   1  -4   2       54.66       54.42      2.70 o 
   2  -4   2     2070.60     2003.30      8.72 o 
   3  -4   2        8.63        7.67      1.43 o 
   4  -4   2      633.41      598.18      4.33 o 
   5  -4   2       36.40       36.37      2.62 o 
   6  -4   2        5.04        5.24      4.39 o 
   7  -4   2        0.34       -0.76      3.71 o 
   8  -4   2        2.00        4.82      5.03 o 
   9  -4   2       27.34       39.64     13.22 o 
  -9  -3   2       12.53       -2.06      5.86 o 
  -8  -3   2       19.32       17.71      3.65 o 
  -7  -3   2       96.65       97.65      4.94 o 
  -6  -3   2      104.80      134.63      4.45 o 
  -5  -3   2     3453.62     3310.82     10.99 o 
  -4  -3   2       91.61       87.51      2.19 o 
  -3  -3   2     5093.04     5046.13     12.58 o 
  -2  -3   2     3715.76     4157.94     17.34 o 
  -1  -3   2       56.83       55.16      3.07 o 
   0  -3   2       15.62       14.95      2.53 o 
   1  -3   2       13.86       14.48      1.54 o 
   2  -3   2      311.34      306.38      2.90 o 
   3  -3   2      141.74      117.05      2.01 o 
   4  -3   2      185.56      182.97      2.54 o 
   5  -3   2      468.94      456.44      4.83 o 
   6  -3   2        1.09       -3.18      3.30 o 
   7  -3   2        0.10       -0.33      6.93 o 
   8  -3   2        4.26        0.02      3.94 o 
   9  -3   2       36.37       39.27      8.00 o 
  -9  -2   2        0.02       -5.18      5.18 o 
  -8  -2   2       12.75       37.31     11.95 o 
  -7  -2   2       32.44       37.98      3.16 o 
  -6  -2   2        4.23        9.67      3.28 o 
  -5  -2   2      440.79      407.73     10.25 o 
  -4  -2   2      227.83      262.69      3.19 o 
  -3  -2   2     1245.16     1369.61     13.79 o 
  -2  -2   2     2916.80     2948.61      8.69 o 
  -1  -2   2      769.49      728.83      6.52 o 
   0  -2   2     3100.19     3120.33     17.30 o 
   1  -2   2        0.32       -0.72      1.16 o 
   2  -2   2       78.13       80.83      1.36 o 
   3  -2   2      201.00      196.97      2.12 o 
   4  -2   2      304.06      311.79      4.57 o 
   5  -2   2        6.06        3.50      1.44 o 
   6  -2   2       77.21       78.09      3.97 o 
   7  -2   2      133.27      114.60      4.83 o 
   8  -2   2        4.42       15.32      4.12 o 
   9  -2   2       37.73        9.99      4.50 o 
  -9  -1   2       36.28       31.44      6.12 o 
  -8  -1   2        0.01        6.08      5.31 o 
  -7  -1   2     1088.44     1066.62     13.38 o 
  -6  -1   2       45.15       77.64      7.92 o 
  -5  -1   2      877.40      853.40      4.75 o 
  -4  -1   2       88.26       76.04      1.68 o 
  -3  -1   2       85.01       66.80      1.52 o 
  -2  -1   2     1518.48     1705.49      4.99 o 
  -1  -1   2      887.52      812.66      5.99 o 
   0  -1   2     4978.33     5351.40     11.99 o 
   1  -1   2        0.02        2.38      0.85 o 
   2  -1   2      204.01      179.78      1.55 o 
   3  -1   2      797.89      673.47      6.95 o 
   4  -1   2       52.21       80.03      1.67 o 
   5  -1   2      274.61      249.21      2.84 o 
   6  -1   2       12.34        8.74      3.06 o 
   7  -1   2      418.15      429.13      7.08 o 
   8  -1   2        0.13        6.77      5.60 o 
   9  -1   2       12.73       12.19      6.58 o 
  10  -1   2       20.08       -1.99      7.22 o 
  -9   0   2        6.88        5.82      5.73 o 
  -8   0   2        1.07       -4.75      5.62 o 
  -7   0   2      633.94      602.52      8.08 o 
  -6   0   2       26.27       36.28      2.28 o 
  -5   0   2     1162.39     1063.04      9.75 o 
  -4   0   2      461.97      480.45      3.35 o 
  -3   0   2      762.03      661.56      9.40 o 
  -2   0   2      933.18      942.42      4.61 o 
  -1   0   2      119.38      120.65      2.92 o 
   1   0   2      177.99      161.83      3.49 o 
   2   0   2     1797.88     1695.52      5.94 o 
   3   0   2     1272.32     1134.27     11.74 o 
   4   0   2      155.53      129.65      1.58 o 
   5   0   2       24.88        7.40      1.35 o 
   6   0   2        5.60        2.27      2.39 o 
   7   0   2        3.45        3.15      3.90 o 
   8   0   2       37.11       44.46      4.44 o 
   9   0   2       53.50       56.05      6.81 o 
  10   0   2       46.01       48.85      7.87 o 
  -9   1   2        0.45       11.41      6.23 o 
  -8   1   2        0.58       -5.16      5.16 o 
  -7   1   2        0.21       -0.18      3.21 o 
  -6   1   2       22.30       27.57      2.61 o 
  -5   1   2      387.26      406.12      4.19 o 
  -4   1   2       10.30        2.78      1.60 o 
  -3   1   2     2263.77     2106.60      8.10 o 
  -2   1   2     1801.49     1793.18      8.11 o 
  -1   1   2      101.93       94.30      2.83 o 
   0   1   2     2266.70     2621.97      8.76 o 
   1   1   2      166.18      168.37      5.64 o 
   2   1   2      284.42      265.98      2.47 o 
   3   1   2      323.24      284.12      2.03 o 
   4   1   2      210.09      332.27      2.81 o 
   5   1   2       29.62       24.81      1.89 o 
   6   1   2       94.18       93.15      4.94 o 
   7   1   2       19.08       17.58      3.94 o 
   8   1   2       23.51       24.90      4.11 o 
   9   1   2        6.79       15.48      4.53 o 
  10   1   2       17.95       30.03      7.15 o 
  -9   2   2       27.54       36.40      6.48 o 
  -8   2   2       12.84       14.82      5.63 o 
  -7   2   2       75.40       83.05      4.71 o 
  -6   2   2        0.25       -1.65      2.86 o 
  -5   2   2      180.86      204.56      4.46 o 
  -4   2   2       75.29       86.79      4.33 o 
  -3   2   2      141.18      103.43      4.02 o 
  -2   2   2        1.07       10.85      2.64 o 
  -1   2   2     4207.72     3707.57     14.15 o 
   0   2   2      739.48      906.85     16.70 o 
   1   2   2      983.89      933.58     18.40 o 
   2   2   2     1019.45     1085.00      3.98 o 
   3   2   2      700.76      703.21      9.63 o 
   4   2   2      212.36      243.36      4.86 o 
   5   2   2      643.63      556.14      5.22 o 
   6   2   2        3.67        0.44      3.17 o 
   7   2   2     1445.28     1431.62     18.76 o 
   8   2   2        4.17        5.04      6.61 o 
   9   2   2      132.28      134.44     13.94 o 
  10   2   2        8.64        8.18      4.86 o 
  -8   3   2       12.52       31.65      6.20 o 
  -7   3   2      133.23      133.21      3.94 o 
  -6   3   2       12.08       11.27      2.52 o 
  -5   3   2       48.17       39.75      6.46 o 
  -4   3   2       92.39      101.91      6.36 o 
  -3   3   2        0.29        0.69      2.90 o 
  -2   3   2        8.03       23.80      3.06 o 
  -1   3   2      807.48      788.90      5.41 o 
   0   3   2    11958.05    13705.88     54.34 o 
   1   3   2      622.79      543.21      5.49 o 
   2   3   2     4192.71     4265.93      9.03 o 
   3   3   2       30.23       35.55      1.62 o 
   4   3   2      504.31      571.84      6.73 o 
   5   3   2      111.12      112.69      2.29 o 
   6   3   2        2.59        4.07      3.49 o 
   7   3   2      828.63      767.96     20.24 o 
   8   3   2       23.43       43.08      9.12 o 
   9   3   2       22.55       26.91      4.20 o 
  10   3   2       10.02       21.94      5.50 o 
  -9   4   2       27.49       24.48      6.95 o 
  -8   4   2        2.37        4.75      8.48 o 
  -7   4   2       40.67       40.20      8.51 o 
  -6   4   2       12.74       12.30      2.65 o 
  -5   4   2      129.95      129.58      7.28 o 
  -4   4   2      284.04      281.86      4.81 o 
  -3   4   2        4.91        5.41      2.19 o 
  -2   4   2       61.70       68.94      2.34 o 
  -1   4   2       10.77        3.79      2.05 o 
   0   4   2     4608.04     4733.69     15.26 o 
   1   4   2        3.89        6.08      2.55 o 
   2   4   2       85.34       69.60      2.33 o 
   3   4   2     3702.05     3688.00     10.49 o 
   4   4   2        6.51       12.56      1.78 o 
   5   4   2      550.16      506.83      4.69 o 
   6   4   2       13.90       20.51      3.62 o 
   7   4   2      166.43      129.11      4.85 o 
   8   4   2        7.49        3.41      4.27 o 
   9   4   2        9.65       25.30      9.56 o 
  10   4   2        9.29       23.95      6.89 o 
  -8   5   2       15.90       33.31     10.63 o 
  -7   5   2        0.49       -3.56      3.56 o 
  -6   5   2        0.13        1.98      3.18 o 
  -5   5   2       73.45       65.81      3.62 o 
  -4   5   2       31.91       24.90      2.83 o 
  -3   5   2      264.81      235.12      6.47 o 
  -2   5   2     1015.34     1028.53      6.72 o 
  -1   5   2       95.37      111.77      1.96 o 
   0   5   2      780.02      853.06      6.30 o 
   1   5   2       94.20      112.66      6.05 o 
   2   5   2      910.28      994.64     16.63 o 
   3   5   2     1358.12     1312.22     18.05 o 
   4   5   2       25.98       32.66      3.07 o 
   5   5   2     1133.87     1049.46     13.51 o 
   6   5   2       17.89       19.87      3.29 o 
   7   5   2       32.47       28.56      3.55 o 
   8   5   2       19.48        8.46      3.89 o 
   9   5   2        0.02        8.36     12.97 o 
  10   5   2        6.62       30.46      6.58 o 
  -8   6   2        6.69       37.31      7.50 o 
  -7   6   2        4.66        0.81      5.73 o 
  -6   6   2       13.20       19.34      5.49 o 
  -5   6   2       33.86       34.78      5.52 o 
  -4   6   2      412.22      408.42      9.30 o 
  -3   6   2       27.25       16.04      4.55 o 
  -2   6   2      781.14      823.54     11.13 o 
  -1   6   2      287.69      338.25     14.39 o 
   0   6   2     1084.46     1395.51     26.74 o 
   1   6   2      532.04      488.03      5.47 o 
   2   6   2      228.43      255.21      6.24 o 
   3   6   2      136.25      103.99      6.69 o 
   4   6   2        0.47       -1.73      1.73 o 
   5   6   2      156.80      141.14      3.11 o 
   6   6   2       31.86       36.46      7.02 o 
   7   6   2        0.73       -3.11      3.11 o 
   8   6   2       80.07      103.14      5.01 o 
   9   6   2        0.32        3.90     11.46 o 
  -7   7   2       34.83       48.12      7.54 o 
  -6   7   2        1.80       -5.66      5.66 o 
  -5   7   2        0.06       -3.59      5.04 o 
  -4   7   2      126.47      137.10      7.05 o 
  -3   7   2      151.94      149.79      6.63 o 
  -2   7   2      119.08      118.00      6.09 o 
  -1   7   2       13.77       12.78      2.69 o 
   0   7   2      406.59      486.62      5.88 o 
   1   7   2       11.81       12.59      2.66 o 
   2   7   2      698.90      723.43     10.19 o 
   3   7   2      604.84      522.06      8.70 o 
   4   7   2        2.63        2.85      2.77 o 
   5   7   2        0.36        0.82      3.23 o 
   7   7   2      244.60      209.02      8.68 o 
   8   7   2       41.04       38.66      6.13 o 
   9   7   2       54.14       35.84      6.92 o 
  -7   8   2        6.53       -2.22      7.31 o 
  -6   8   2       35.91       45.02      6.67 o 
  -5   8   2      329.41      323.14     10.29 o 
  -4   8   2       92.74       86.02      6.72 o 
  -3   8   2      202.52      215.70      8.09 o 
  -2   8   2        4.92        4.58      4.78 o 
  -1   8   2        5.10        7.10      2.82 o 
   0   8   2        0.66        1.34      2.60 o 
   1   8   2       72.31       66.12      3.52 o 
   2   8   2      347.28      331.18      5.47 o 
   3   8   2      488.04      467.30      9.07 o 
   4   8   2       12.74       19.48      3.45 o 
   5   8   2      591.28      544.18      7.45 o 
   6   8   2       13.36       10.36      4.98 o 
   7   8   2       10.48       19.59      5.80 o 
   8   8   2       33.65       27.50      6.40 o 
   9   8   2       45.78       50.70      8.02 o 
  -6   9   2        4.28        7.95      6.53 o 
  -5   9   2       20.09       22.26      6.66 o 
  -4   9   2       25.65       34.98      6.69 o 
  -3   9   2       12.29        5.76      5.28 o 
  -2   9   2      280.62      275.70      9.14 o 
  -1   9   2        3.01        1.91      2.98 o 
   0   9   2        0.11        0.74      3.23 o 
   1   9   2       65.37       63.28      3.85 o 
   2   9   2       46.01       50.30      3.66 o 
   3   9   2      105.36       98.29      6.05 o 
   4   9   2       21.41       26.14      3.87 o 
   5   9   2       41.40       55.99      5.48 o 
   6   9   2        3.37       27.55      5.96 o 
   7   9   2       59.29       50.84      7.08 o 
   8   9   2       59.92      103.36      7.93 o 
  -5  10   2        0.06       -4.09      6.50 o 
  -4  10   2       36.42       32.77      6.91 o 
  -3  10   2       31.65       37.17      6.44 o 
  -2  10   2       45.18       55.04      6.42 o 
  -1  10   2       25.84       28.13      5.99 o 
   0  10   2        6.50        1.26      5.47 o 
   1  10   2       78.55       70.42      6.49 o 
   2  10   2       75.38       69.96      4.15 o 
   3  10   2       20.52       24.63      6.32 o 
   4  10   2        4.36        2.00      3.42 o 
   5  10   2        8.40       12.70      3.63 o 
   6  10   2        2.93       17.55      5.52 o 
   7  10   2       84.62       62.69      6.87 o 
   8  10   2        2.13       19.01      5.98 o 
  -4  11   2        0.04        8.40      6.96 o 
  -3  11   2       25.43       31.72      6.71 o 
  -2  11   2      119.20      127.90      7.83 o 
  -1  11   2        8.15       -0.31      5.80 o 
   0  11   2      196.61      215.66      9.06 o 
   1  11   2      171.77      153.61      7.92 o 
   2  11   2        1.90       -5.46      5.46 o 
   3  11   2        4.88        3.69      5.19 o 
   4  11   2       15.84       24.07      9.76 o 
   5  11   2       94.62       95.43      8.23 o 
   6  11   2        0.15        0.02      5.31 o 
  -3  12   2        3.12        2.04      6.63 o 
  -2  12   2      113.69      102.48      7.94 o 
  -1  12   2        0.93        8.87      6.07 o 
   0  12   2        1.63       -0.46      5.74 o 
   1  12   2       71.59       59.47      6.78 o 
   2  12   2       20.77       18.13      5.61 o 
   3  12   2      140.14      148.79      8.38 o 
   4  12   2       20.81       22.99      5.96 o 
   5  12   2      205.47      237.79     22.00 o 
   6  12   2        8.92        5.80      5.52 o 
  -1  13   2        4.14       10.17      6.72 o 
   0  13   2        0.43       -6.06      6.06 o 
   1  13   2        1.99        4.33      6.14 o 
   2  13   2        0.59       -5.94      5.94 o 
   3  13   2        7.68        6.28      5.96 o 
   4  13   2       10.34       25.70      6.90 o 
  -3 -13   3        0.30        1.91      6.84 o 
  -2 -13   3        7.65       14.58      6.46 o 
  -1 -13   3        4.06       -4.06      6.76 o 
   0 -13   3       59.74       60.28      7.49 o 
  -5 -12   3       18.16       27.02      5.95 o 
  -4 -12   3      182.55      194.65      9.85 o 
  -3 -12   3        4.18        4.53      5.93 o 
  -2 -12   3       29.96       32.08      6.43 o 
  -1 -12   3        9.14       -2.16      6.28 o 
   0 -12   3       16.99       33.37      6.87 o 
   1 -12   3       14.80        0.07      6.25 o 
   2 -12   3        4.18       24.82      4.77 o 
   3 -12   3        1.71        9.52      9.54 o 
  -6 -11   3       11.36       13.50      4.87 o 
  -5 -11   3       28.19       42.14      6.93 o 
  -4 -11   3        7.93        1.96      6.37 o 
  -3 -11   3        0.23        8.92      6.17 o 
  -2 -11   3       83.89       70.69      7.17 o 
  -1 -11   3        9.36        2.79      5.84 o 
   0 -11   3       11.92       15.73      5.81 o 
   1 -11   3       17.32        7.50      5.70 o 
   2 -11   3        0.89       16.35      4.50 o 
   3 -11   3      153.94      163.86      8.13 o 
   4 -11   3        3.96       -4.59      4.59 o 
  -7 -10   3        1.87        4.25      5.55 o 
  -6 -10   3        0.11       -1.12      8.47 o 
  -5 -10   3       12.72        4.63      5.20 o 
  -4 -10   3       69.62       62.50      6.71 o 
  -3 -10   3        0.05       -2.38      5.16 o 
  -2 -10   3       38.09       45.33      6.02 o 
  -1 -10   3        4.86        8.45      5.12 o 
   0 -10   3      253.48      222.10      8.65 o 
   1 -10   3      404.75      414.29     10.84 o 
   2 -10   3        2.84        0.89      5.45 o 
   3 -10   3      315.59      306.72      7.17 o 
   4 -10   3        7.90        8.70      5.26 o 
   5 -10   3       10.20       11.95      6.94 o 
  -8  -9   3        9.83       -3.48      5.16 o 
  -7  -9   3       51.05       50.73      7.10 o 
  -6  -9   3      102.74       95.36      4.97 o 
  -5  -9   3        6.71       10.72      4.89 o 
  -4  -9   3        0.03       -1.77      4.90 o 
  -3  -9   3       18.03       18.59      4.94 o 
  -2  -9   3        1.22        4.13      5.00 o 
  -1  -9   3      125.22      138.80      7.24 o 
   0  -9   3      114.69      112.85      6.58 o 
   1  -9   3      439.63      450.43     10.35 o 
   2  -9   3       13.23        8.90      5.64 o 
   3  -9   3        9.54       11.26      3.92 o 
   4  -9   3       13.65        8.80      3.93 o 
   5  -9   3       26.07       34.71      7.14 o 
   6  -9   3       32.44       45.84      7.93 o 
  -8  -8   3        1.34        3.72      5.03 o 
  -7  -8   3      190.68      262.41     13.07 o 
  -6  -8   3       89.39       73.20      4.59 o 
  -5  -8   3        0.11        6.51      4.88 o 
  -4  -8   3        2.71        2.08      4.68 o 
  -3  -8   3        0.13        1.34      4.59 o 
  -2  -8   3      265.47      258.81      8.13 o 
  -1  -8   3      148.34      140.23      6.97 o 
   0  -8   3        0.90       -2.97      4.34 o 
   1  -8   3      176.50      177.10      6.89 o 
   2  -8   3        6.94        6.57      4.57 o 
   3  -8   3      723.20      721.34     15.85 o 
   4  -8   3       24.44       21.90      3.75 o 
   5  -8   3       43.27       51.26      6.99 o 
   6  -8   3       17.29       37.83      7.55 o 
   7  -8   3        0.15       -7.20      7.20 o 
  -8  -7   3       11.13       34.44      6.21 o 
  -7  -7   3       22.97       24.18      3.76 o 
  -6  -7   3      433.48      440.73      7.39 o 
  -5  -7   3       37.64       47.81      3.81 o 
  -4  -7   3      995.36      976.99     13.43 o 
  -3  -7   3       38.09       44.82      4.95 o 
  -2  -7   3     1321.45     1241.42     14.21 o 
  -1  -7   3      283.69      308.60      7.99 o 
   0  -7   3      232.80      243.51      6.82 o 
   1  -7   3      139.46      188.59      6.29 o 
   2  -7   3       18.51       30.19      4.43 o 
   3  -7   3       48.09       46.33      3.55 o 
   4  -7   3       14.38       19.18      3.95 o 
   5  -7   3      133.58      134.81      7.87 o 
   6  -7   3      396.82      377.64     11.56 o 
   7  -7   3       14.73       -3.62      6.51 o 
  -9  -6   3      168.65      245.28     20.03 o 
  -8  -6   3       44.58       30.62      3.89 o 
  -7  -6   3       54.81       51.51      4.21 o 
  -6  -6   3      107.98      101.96      4.38 o 
  -5  -6   3       35.58       42.18      3.66 o 
  -4  -6   3      605.01      587.80      9.93 o 
  -3  -6   3        4.67        7.61      3.78 o 
  -2  -6   3     2270.92     2242.28     17.31 o 
  -1  -6   3      907.04      921.01     11.07 o 
   0  -6   3       17.20       14.11      3.56 o 
   1  -6   3      524.06      444.88      7.93 o 
   2  -6   3        0.16        0.37      2.97 o 
   3  -6   3       58.74       40.16      3.02 o 
   4  -6   3       37.12       32.91      2.51 o 
   5  -6   3      202.24      235.34      4.52 o 
   6  -6   3        0.34        5.58      3.71 o 
   7  -6   3       19.67       19.26      6.63 o 
   8  -6   3       85.02      119.42      9.53 o 
  -9  -5   3      123.34      183.10      9.01 o 
  -8  -5   3       73.38       69.78      4.42 o 
  -7  -5   3      215.28      293.36      5.17 o 
  -6  -5   3       80.53       65.87      4.07 o 
  -5  -5   3       14.26       16.79      3.22 o 
  -4  -5   3       39.95       30.70      4.00 o 
  -3  -5   3      275.35      306.93      6.89 o 
  -2  -5   3      502.58      481.55      8.07 o 
  -1  -5   3      717.88      768.79      9.43 o 
   0  -5   3       12.92       15.28      2.43 o 
   1  -5   3       47.38       15.98      1.84 o 
   2  -5   3       13.48       18.93      3.04 o 
   3  -5   3      373.82      386.61      3.64 o 
   4  -5   3        6.13        3.30      1.86 o 
   5  -5   3      368.39      387.87      5.10 o 
   6  -5   3       73.96       66.63      4.35 o 
   7  -5   3        0.02       -3.87      3.87 o 
   8  -5   3        0.59       -0.64      6.34 o 
  -9  -4   3       19.48       31.87      5.71 o 
  -8  -4   3       49.15       47.82      4.18 o 
  -7  -4   3       70.01       77.31      5.68 o 
  -6  -4   3     2625.94     2633.05     17.76 o 
  -5  -4   3        9.12        9.42      2.80 o 
  -4  -4   3      935.56      883.15      6.01 o 
  -3  -4   3       26.28       28.75      3.61 o 
  -2  -4   3      196.18      198.08      5.32 o 
  -1  -4   3      426.85      473.40      6.89 o 
   0  -4   3       11.52       10.72      2.77 o 
   1  -4   3      441.51      473.20      3.85 o 
   2  -4   3       18.56       26.14      2.00 o 
   3  -4   3       33.10       42.90      1.56 o 
   4  -4   3      905.18      858.99      5.20 o 
   5  -4   3      112.80      109.34      4.44 o 
   6  -4   3      191.53      183.12      5.40 o 
   7  -4   3        0.11        5.04      5.04 o 
   8  -4   3       32.20       25.27      4.31 o 
   9  -4   3        5.53       12.44      6.29 o 
  -9  -3   3      107.24      147.97      8.32 o 
  -8  -3   3        4.13        5.08      5.16 o 
  -7  -3   3        9.78        5.45      3.06 o 
  -6  -3   3     1428.43     1352.31     10.36 o 
  -5  -3   3       40.12       59.29      3.36 o 
  -4  -3   3       27.43       24.51      1.72 o 
  -3  -3   3     2570.52     2985.93      9.45 o 
  -2  -3   3     5847.31     5986.58     21.86 o 
  -1  -3   3     2909.75     3033.11     14.64 o 
   0  -3   3      321.73      317.48      4.46 o 
   1  -3   3     3389.89     3838.12     17.39 o 
   2  -3   3      135.69      123.04      1.92 o 
   3  -3   3      218.55      187.54      2.15 o 
   4  -3   3       14.41       19.31      1.60 o 
   5  -3   3      215.92      251.18      3.95 o 
   6  -3   3       14.46       12.46      3.47 o 
   7  -3   3        7.31        5.32      3.82 o 
   8  -3   3       24.58       22.82      4.31 o 
   9  -3   3        5.38        7.48      5.57 o 
  -9  -2   3        0.97       -2.65      5.81 o 
  -8  -2   3       47.14       40.85      6.04 o 
  -7  -2   3       17.55       27.67      3.12 o 
  -6  -2   3     1021.96     1016.06     15.65 o 
  -5  -2   3       68.52       85.39      3.31 o 
  -4  -2   3      174.15      167.94      7.06 o 
  -3  -2   3      563.33      690.98     10.60 o 
  -2  -2   3     1848.33     1780.93     29.06 o 
  -1  -2   3     8217.72     9063.80     22.53 o 
   0  -2   3       46.79       46.70      1.65 o 
   1  -2   3     6071.01     6196.85     17.24 o 
   2  -2   3      279.10      260.47      2.07 o 
   3  -2   3      201.21      211.16      2.09 o 
   4  -2   3       61.45       58.73      1.63 o 
   5  -2   3       72.93       80.06      2.40 o 
   6  -2   3      414.73      401.77      6.67 o 
   7  -2   3        2.94        3.31      5.59 o 
   8  -2   3      380.90      356.29     13.64 o 
   9  -2   3       60.86       78.95      8.12 o 
  -9  -1   3       13.52       19.53      6.39 o 
  -8  -1   3       20.93       16.57      5.78 o 
  -7  -1   3      172.76      235.21     18.24 o 
  -6  -1   3     4484.39     4391.45     34.23 o 
  -5  -1   3        2.20        6.68      1.86 o 
  -4  -1   3     1191.48     1111.49      4.69 o 
  -3  -1   3      549.84      591.15      3.76 o 
  -2  -1   3      109.64      106.95      1.98 o 
  -1  -1   3     1754.17     1787.30      9.50 o 
   0  -1   3      327.36      305.66      3.72 o 
   1  -1   3     6571.09     6525.24     21.13 o 
   2  -1   3      949.58      829.20      5.97 o 
   3  -1   3     1293.20     1327.99      4.49 o 
   4  -1   3      126.97      138.99      1.92 o 
   5  -1   3        5.66        2.73      1.82 o 
   6  -1   3      246.34      209.01      3.78 o 
   7  -1   3        4.03        0.72      3.44 o 
   8  -1   3      160.35      136.49      7.65 o 
   9  -1   3       31.68       29.66      7.07 o 
  10  -1   3       93.58      105.95      9.33 o 
  -9   0   3       14.20       13.81      6.51 o 
  -8   0   3        2.05       -5.58      5.58 o 
  -7   0   3       19.98       35.39      8.95 o 
  -6   0   3      517.99      477.96      6.28 o 
  -5   0   3      180.48      192.73      6.74 o 
  -4   0   3      219.94      222.85      4.40 o 
  -3   0   3      806.09      809.12      4.28 o 
  -2   0   3      160.10      144.03      2.20 o 
  -1   0   3      596.15      596.15      5.60 o 
   0   0   3       47.91       44.95      1.40 o 
   1   0   3     6386.97     6458.24     21.09 o 
   2   0   3        4.74        2.53      1.28 o 
   3   0   3     5341.70     5529.72     15.30 o 
   4   0   3     1275.04     1423.53     13.69 o 
   5   0   3        7.07        7.00      2.23 o 
   6   0   3        0.25        0.84      2.18 o 
   7   0   3        0.58       12.66      4.09 o 
   8   0   3      150.55      103.04      7.43 o 
   9   0   3        0.23       -6.11      6.11 o 
  10   0   3        7.68       -1.07      6.26 o 
  -9   1   3       10.67        6.73      5.61 o 
  -8   1   3       53.80       63.39      6.66 o 
  -7   1   3       35.53       37.01      4.09 o 
  -6   1   3       14.16       10.13      2.45 o 
  -5   1   3       21.83       16.05      2.42 o 
  -4   1   3      457.89      349.68     13.53 o 
  -3   1   3      113.35      138.13      4.49 o 
  -2   1   3      171.79      164.18      3.03 o 
  -1   1   3     1263.94     1277.59      8.19 o 
   0   1   3      357.31      309.36     12.67 o 
   1   1   3     5678.34     6470.95     25.68 o 
   2   1   3        2.65        1.63      1.49 o 
   3   1   3      819.69      914.23      9.20 o 
   4   1   3      216.93      289.61      2.32 o 
   5   1   3      491.44      534.81      8.15 o 
   6   1   3     1337.78     1262.70     16.80 o 
   7   1   3        1.31       -3.48      4.02 o 
   8   1   3      352.42      326.08      7.14 o 
   9   1   3       14.75       14.58      9.65 o 
  10   1   3        2.37       -5.94      6.11 o 
  -9   2   3        0.87       21.28      6.64 o 
  -8   2   3        0.07       -3.51      5.40 o 
  -7   2   3        1.36       -3.45      3.45 o 
  -6   2   3      167.95      173.60      6.05 o 
  -5   2   3        1.49        3.26      3.56 o 
  -4   2   3      235.17      252.02      6.23 o 
  -3   2   3        8.62        7.38      2.19 o 
  -2   2   3       83.56       51.05      3.27 o 
  -1   2   3    10275.93    10590.87     25.26 o 
   0   2   3      127.82      127.02      3.80 o 
   1   2   3      132.37      222.84      2.04 o 
   2   2   3      925.77      846.07      8.78 o 
   3   2   3     1744.69     1937.11      5.88 o 
   4   2   3     1938.19     1870.17     23.53 o 
   5   2   3       36.15       33.33      1.85 o 
   6   2   3       69.77       65.09      3.86 o 
   7   2   3       51.34       60.88      7.06 o 
   8   2   3      149.79      131.16      9.63 o 
   9   2   3      137.48      162.06      6.32 o 
  10   2   3       29.81       19.92     15.12 o 
  -9   3   3        0.75       16.48      6.43 o 
  -8   3   3       63.44       67.09      7.05 o 
  -7   3   3        1.56        2.30      2.85 o 
  -6   3   3       57.35       58.40      3.71 o 
  -5   3   3      111.16      116.81      4.43 o 
  -4   3   3      434.58      447.64      8.20 o 
  -3   3   3      310.23      317.08      6.45 o 
  -2   3   3      298.10      335.64      6.12 o 
  -1   3   3     5725.11     6118.72     14.80 o 
   0   3   3       26.31       19.35      1.40 o 
   1   3   3    14312.95    15373.40     55.62 o 
   2   3   3      160.88      112.37      1.76 o 
   3   3   3       91.27       90.13      2.18 o 
   4   3   3       14.38        8.23      1.51 o 
   5   3   3       18.02       16.95      1.77 o 
   6   3   3       10.53        7.43      3.50 o 
   7   3   3        4.08        8.33      3.85 o 
   8   3   3       99.39      109.11      5.03 o 
   9   3   3        1.10       13.74     14.85 o 
  -8   4   3        6.00       13.84      6.29 o 
  -7   4   3        1.43       -0.24      2.97 o 
  -6   4   3      143.14      133.78      9.63 o 
  -5   4   3       12.88       23.74      3.10 o 
  -4   4   3     1731.46     1728.87     15.89 o 
  -3   4   3        2.85       -0.41      3.52 o 
  -2   4   3      163.78      163.45      5.13 o 
  -1   4   3      220.00      252.82      4.79 o 
   0   4   3       63.96       61.61      1.69 o 
   1   4   3     2379.76     2393.93      9.34 o 
   2   4   3      965.66      902.65     13.11 o 
   3   4   3       77.89       73.38      1.96 o 
   4   4   3     1056.46      932.66     13.49 o 
   5   4   3       74.87       72.87      2.31 o 
   6   4   3     1415.77     1336.89     10.79 o 
   7   4   3       23.77       39.81      3.98 o 
   8   4   3       98.65       83.94     10.70 o 
   9   4   3        7.42        9.51      5.26 o 
  10   4   3        0.29       21.65      7.36 o 
  -8   5   3        0.85       -0.22      8.51 o 
  -7   5   3       10.04       17.35      3.10 o 
  -6   5   3        5.76        5.00      3.21 o 
  -5   5   3       96.97      111.96     11.43 o 
  -4   5   3        5.88        4.15      2.78 o 
  -3   5   3      680.55      674.80      6.56 o 
  -2   5   3      366.87      331.58      7.28 o 
  -1   5   3      480.41      439.31      5.24 o 
   0   5   3        6.65       10.89      1.32 o 
   1   5   3       35.18       38.23      2.46 o 
   2   5   3       91.98       86.99      2.30 o 
   3   5   3       53.65       66.75      4.61 o 
   4   5   3      925.30      933.70      8.80 o 
   5   5   3      196.70      194.72      3.31 o 
   6   5   3     1960.61     1813.13     24.66 o 
   7   5   3        2.70        5.48      3.33 o 
   8   5   3        1.17       -0.81      3.62 o 
   9   5   3       22.77       29.79      4.51 o 
  10   5   3        2.26       20.70      6.42 o 
  -8   6   3       10.34        8.44      6.14 o 
  -7   6   3        1.76        6.61      5.66 o 
  -6   6   3        6.01        5.92      4.89 o 
  -5   6   3       25.86       25.07      5.26 o 
  -4   6   3      306.45      297.77      8.35 o 
  -3   6   3        8.28       14.79      4.47 o 
  -2   6   3        0.77        0.48      4.14 o 
  -1   6   3     3616.60     4027.10     28.05 o 
   0   6   3       13.69       17.01      2.71 o 
   1   6   3     4509.40     4663.62     65.57 o 
   2   6   3      350.69      338.92      7.03 o 
   3   6   3      248.53      291.83      8.76 o 
   4   6   3        2.08        2.80      1.72 o 
   5   6   3        1.67       -0.69      2.04 o 
   6   6   3       11.01        7.96      3.11 o 
   7   6   3        2.54       11.05      3.26 o 
   8   6   3      238.52      219.35      6.25 o 
   9   6   3       15.94        6.39     10.68 o 
  -7   7   3        0.03       10.03     13.73 o 
  -6   7   3       14.18       11.56      5.83 o 
  -5   7   3      104.63      125.08      7.54 o 
  -4   7   3      531.72      556.47     11.31 o 
  -3   7   3       11.84       11.15      4.95 o 
  -2   7   3       27.61       27.40      4.99 o 
  -1   7   3        3.14        5.88      2.76 o 
   0   7   3        3.44       -1.32      2.58 o 
   1   7   3     1536.15     1550.14     17.47 o 
   2   7   3     2715.09     2737.24     18.85 o 
   3   7   3        0.99       -1.38      2.78 o 
   4   7   3      752.82      699.53      7.38 o 
   5   7   3        3.53        2.80      2.73 o 
   6   7   3       16.73       19.65      5.05 o 
   7   7   3        8.03        6.84      5.19 o 
   8   7   3       37.28       32.41      6.24 o 
   9   7   3       62.33       76.89      7.53 o 
  -7   8   3        0.54       25.24     16.71 o 
  -6   8   3       70.62       77.85      7.26 o 
  -5   8   3      377.12      413.87     11.53 o 
  -4   8   3       11.51       13.80      6.04 o 
  -3   8   3      648.28      685.47     12.47 o 
  -2   8   3       37.47       44.28      5.46 o 
  -1   8   3       73.77       76.37      5.31 o 
   0   8   3       27.86       31.70      3.16 o 
   1   8   3      120.66      128.51      4.05 o 
   2   8   3       35.66       30.83      6.26 o 
   3   8   3      128.09      124.12      5.96 o 
   4   8   3      100.67       94.17      7.59 o 
   5   8   3       27.30       43.17      3.85 o 
   6   8   3        1.25       -4.93      4.93 o 
   7   8   3       13.47       32.35      6.05 o 
   8   8   3        2.14       -6.19      6.19 o 
   9   8   3        0.04       -2.51      6.25 o 
  -6   9   3       14.38       -1.84      6.50 o 
  -5   9   3        5.21       -0.59      6.03 o 
  -4   9   3       49.22       42.44      6.49 o 
  -3   9   3        1.58        5.44      5.36 o 
  -2   9   3        1.50        1.31      5.36 o 
  -1   9   3       19.31       17.28      3.39 o 
   0   9   3       31.07       27.61      3.55 o 
   1   9   3      300.76      296.12      5.82 o 
   2   9   3       15.59       15.57      3.37 o 
   3   9   3        9.54        5.23      4.64 o 
   4   9   3      275.10      264.80     12.48 o 
   5   9   3       22.14       12.21      3.29 o 
   6   9   3       93.46       91.83      6.53 o 
   7   9   3        2.13        4.75      5.48 o 
   8   9   3       99.24       87.56      7.57 o 
  -5  10   3       13.23       17.14      6.62 o 
  -4  10   3       34.55       32.98      6.56 o 
  -3  10   3       62.94       63.74      6.85 o 
  -2  10   3        9.85        9.85      5.60 o 
  -1  10   3      369.12      401.11     10.51 o 
   0  10   3       22.03       20.41      5.49 o 
   1  10   3      645.71      664.93      8.39 o 
   2  10   3      488.66      454.20     12.89 o 
   3  10   3        1.62       -2.42      5.25 o 
   4  10   3      191.35      183.16      6.70 o 
   5  10   3        1.69       -2.04      3.35 o 
   6  10   3        7.73       14.98      5.59 o 
   7  10   3       44.38       41.96      6.71 o 
   8  10   3       65.84       43.47      6.69 o 
  -4  11   3        6.88        6.51      5.96 o 
  -3  11   3      132.05      151.34      8.94 o 
  -2  11   3        0.01        7.17      5.96 o 
  -1  11   3        8.41        5.30      5.99 o 
   0  11   3        2.17        3.10      5.64 o 
   1  11   3      143.05      141.44      7.92 o 
   2  11   3       67.79       59.67      6.31 o 
   3  11   3        3.19        2.15      4.92 o 
   4  11   3      120.72      127.41      6.46 o 
   5  11   3       14.32        5.13      3.58 o 
   6  11   3       57.61       86.93      7.05 o 
   7  11   3        7.13       -5.60      5.60 o 
  -3  12   3        9.28       20.30      7.07 o 
  -2  12   3        2.01        5.18      6.86 o 
  -1  12   3       20.71        1.97      6.47 o 
   0  12   3        0.92        3.49      6.25 o 
   1  12   3        1.73       -4.39      5.98 o 
   2  12   3        5.86        2.22      5.73 o 
   3  12   3        0.00        1.29      5.74 o 
   4  12   3       39.52       48.70     12.39 o 
   5  12   3       19.67       14.46      3.88 o 
   6  12   3       41.48       47.44      6.34 o 
  -1  13   3       43.99       63.19      8.19 o 
   0  13   3        9.91        2.34      5.67 o 
   1  13   3       20.10       26.92      6.57 o 
   2  13   3        5.56       -6.59      6.59 o 
   3  13   3        2.12        3.19      6.33 o 
   4  13   3        0.07       -2.35      4.67 o 
   5  13   3       12.40        3.45      6.45 o 
  -1 -13   4       26.32       37.65      7.51 o 
   0 -13   4        1.39       -6.75      6.75 o 
  -4 -12   4       15.57       43.31      7.67 o 
  -3 -12   4       16.73       24.17      7.22 o 
  -2 -12   4       11.62       10.45      6.38 o 
  -1 -12   4        4.67        8.23      6.41 o 
   0 -12   4        7.70        8.47      6.33 o 
   1 -12   4        0.80        9.68      6.39 o 
   2 -12   4       95.18      105.07      8.20 o 
  -6 -11   4        0.13       -7.68      7.68 o 
  -5 -11   4       31.70       35.97      6.36 o 
  -4 -11   4        0.81       -2.69      5.71 o 
  -3 -11   4      454.64      453.03     12.24 o 
  -2 -11   4       10.61        9.04      6.30 o 
  -1 -11   4      134.94      133.90      8.04 o 
   0 -11   4       89.88       93.07      7.34 o 
   1 -11   4        0.25       -5.67      5.67 o 
   2 -11   4       33.63       29.28      4.54 o 
   3 -11   4        0.48        6.24      7.36 o 
   4 -11   4        1.54        2.18      9.00 o 
  -7 -10   4        8.85        5.63      3.93 o 
  -6 -10   4       25.45       28.18      4.29 o 
  -5 -10   4        2.57        8.34      5.18 o 
  -4 -10   4        1.67       -3.21      5.45 o 
  -3 -10   4       13.83       35.91      6.05 o 
  -2 -10   4        8.82        6.06      5.58 o 
  -1 -10   4       23.21       26.44      5.84 o 
   0 -10   4      215.62      210.25      8.31 o 
   1 -10   4        4.67        7.64      7.60 o 
   2 -10   4      203.37      180.82      7.81 o 
   3 -10   4        0.95        2.57      4.11 o 
   4 -10   4        0.84        1.93      6.64 o 
   5 -10   4       12.41       26.02      7.60 o 
  -7  -9   4        6.84       -2.04      3.67 o 
  -6  -9   4       72.63       93.43      5.14 o 
  -5  -9   4        2.10        0.82      5.14 o 
  -4  -9   4        0.44       -0.89      5.07 o 
  -3  -9   4       32.07       35.12      5.49 o 
  -2  -9   4        2.68        0.60      4.83 o 
  -1  -9   4       27.76       19.88      5.63 o 
   0  -9   4       22.64       20.78      5.28 o 
   1  -9   4       14.08        9.03      5.65 o 
   2  -9   4      633.91      633.95      8.47 o 
   3  -9   4        6.73        3.61      3.80 o 
   4  -9   4      306.12      307.00      6.89 o 
   5  -9   4       19.78       22.11      6.36 o 
   6  -9   4       24.68        9.53      7.17 o 
  -7  -8   4       50.43       48.04      5.65 o 
  -6  -8   4        2.85        8.86      3.68 o 
  -5  -8   4      226.42      232.80      8.35 o 
  -4  -8   4        7.57        2.40      4.40 o 
  -3  -8   4      417.77      383.49      9.64 o 
  -2  -8   4       13.51       18.57      5.19 o 
  -1  -8   4      605.93      577.39     11.05 o 
   0  -8   4       26.31       26.21      5.05 o 
   1  -8   4        8.58        4.86      3.01 o 
   2  -8   4        2.46        0.18      3.15 o 
   3  -8   4        2.04        4.41      3.58 o 
   4  -8   4        1.07        2.20      3.55 o 
   5  -8   4      191.60      202.11      9.14 o 
   6  -8   4        0.58        0.09      6.44 o 
   7  -8   4        4.84       18.42      7.65 o 
  -8  -7   4       22.46       36.20      6.34 o 
  -7  -7   4       28.00       29.94      5.25 o 
  -6  -7   4        1.22        0.94      3.42 o 
  -5  -7   4       22.41       22.84      5.07 o 
  -4  -7   4       30.14       33.81      4.84 o 
  -3  -7   4       94.05      103.59      6.05 o 
  -2  -7   4      859.71      858.23     12.38 o 
  -1  -7   4      755.21      760.49     11.58 o 
   0  -7   4     1136.95     1142.37     13.19 o 
   1  -7   4       21.82       28.46      2.98 o 
   2  -7   4       81.91       88.94      3.70 o 
   3  -7   4        4.97        5.12      3.09 o 
   4  -7   4       23.27       27.61      2.80 o 
   5  -7   4       47.99       34.82      6.50 o 
   6  -7   4      166.28      176.09      9.26 o 
   7  -7   4        1.81        1.67      6.93 o 
  -8  -6   4      274.12      370.10     17.53 o 
  -7  -6   4       84.38       81.85      4.56 o 
  -6  -6   4        0.01        3.09      3.42 o 
  -5  -6   4      160.75      138.11      4.64 o 
  -4  -6   4        3.69        5.00      4.21 o 
  -3  -6   4      299.74      329.79      7.78 o 
  -2  -6   4      651.79      651.13     10.05 o 
  -1  -6   4      755.99      741.87      9.83 o 
   0  -6   4      251.85      234.81      4.11 o 
   1  -6   4        0.83        5.37      2.40 o 
   2  -6   4       22.84       18.55      2.03 o 
   3  -6   4       56.39       55.28      2.52 o 
   4  -6   4        1.87        0.59      1.97 o 
   5  -6   4       56.98       60.50      4.28 o 
   6  -6   4        0.04       -5.33      5.33 o 
   7  -6   4       20.88       19.83      7.40 o 
   8  -6   4        0.98       -6.30      7.26 o 
  -9  -5   4        9.38       -5.53      5.53 o 
  -8  -5   4       74.59       84.48     11.64 o 
  -7  -5   4      438.88      414.26     15.89 o 
  -6  -5   4       19.51       21.33      5.31 o 
  -5  -5   4     1744.20     1652.29     32.27 o 
  -4  -5   4        0.91        2.77      3.64 o 
  -3  -5   4       39.68       34.09      4.19 o 
  -2  -5   4      618.43      658.61      9.23 o 
  -1  -5   4       78.41       85.41      2.41 o 
   0  -5   4       44.55       49.60      2.66 o 
   1  -5   4       81.44       69.53      2.07 o 
   2  -5   4      334.50      420.08      5.57 o 
   3  -5   4       70.74       76.61      2.24 o 
   4  -5   4      424.54      433.79      4.13 o 
   5  -5   4     1562.50     1485.23     11.89 o 
   6  -5   4        1.20        1.71      3.69 o 
   7  -5   4       37.98       57.62      4.63 o 
   8  -5   4        4.77        5.41     11.10 o 
  -8  -4   4        2.39       22.69      6.79 o 
  -7  -4   4      167.19      132.12      4.70 o 
  -6  -4   4       25.98       42.68      4.28 o 
  -5  -4   4      403.16      355.01      5.82 o 
  -4  -4   4        0.39        2.63      3.56 o 
  -3  -4   4      164.21      118.56      2.24 o 
  -2  -4   4     3171.18     3328.54     18.50 o 
  -1  -4   4      525.05      517.33      3.99 o 
   0  -4   4      336.24      371.48      3.93 o 
   1  -4   4      167.68      173.48      1.92 o 
   2  -4   4        1.07        2.28      1.38 o 
   3  -4   4       82.25       82.16      1.86 o 
   4  -4   4     3229.58     3231.44     19.06 o 
   5  -4   4      243.84      218.75      3.96 o 
   6  -4   4      111.85      130.85      5.03 o 
   7  -4   4       96.69       78.55      4.89 o 
   8  -4   4        0.72       -0.14      4.07 o 
   9  -4   4        0.30        9.03      6.51 o 
  -9  -3   4       24.25       -0.07      5.30 o 
  -8  -3   4      121.98      158.33      9.36 o 
  -7  -3   4       65.54       53.34      3.77 o 
  -6  -3   4       32.06       55.04      6.65 o 
  -5  -3   4       24.96       28.97      3.22 o 
  -4  -3   4       80.14       88.36      6.01 o 
  -3  -3   4     6107.63     6105.77     25.08 o 
  -2  -3   4     3124.48     3239.18     28.28 o 
  -1  -3   4     2921.79     2821.04     14.96 o 
   0  -3   4      176.12      113.53      3.32 o 
   1  -3   4        9.69        9.72      0.99 o 
   2  -3   4      729.32      748.05      3.56 o 
   3  -3   4       83.72       94.89      2.10 o 
   4  -3   4      327.85      368.09      4.79 o 
   5  -3   4      641.23      653.76      6.70 o 
   6  -3   4        2.02       -3.45      3.45 o 
   7  -3   4      169.67      171.54      5.83 o 
   8  -3   4        2.38       -0.54      5.76 o 
   9  -3   4       16.65        2.31      4.26 o 
  -8  -2   4       22.70       41.97     16.96 o 
  -7  -2   4       88.97       73.69      6.35 o 
  -6  -2   4       19.55       30.42      3.65 o 
  -5  -2   4     1111.74     1069.77      9.42 o 
  -4  -2   4        0.75       -0.05      2.17 o 
  -3  -2   4      222.95      244.62      5.86 o 
  -2  -2   4      762.80      782.67      8.32 o 
  -1  -2   4     1240.55     1129.64      8.92 o 
   0  -2   4     6216.01     6363.57     17.08 o 
   1  -2   4      424.02      387.05      2.53 o 
   2  -2   4     1592.12     1661.10      6.45 o 
   3  -2   4       54.94       59.58      1.47 o 
   4  -2   4      116.13      131.62      2.01 o 
   5  -2   4      104.83       80.04      2.79 o 
   6  -2   4        7.81        5.53      2.38 o 
   7  -2   4       99.95      116.07     12.45 o 
   8  -2   4        9.94        8.67      3.93 o 
   9  -2   4      201.11      171.95      9.63 o 
  -9  -1   4        4.97       -0.61      5.41 o 
  -8  -1   4        0.94        8.96      5.19 o 
  -7  -1   4     1272.44     1200.06     15.23 o 
  -6  -1   4       38.45       69.70      4.01 o 
  -5  -1   4     1407.01     1293.77     19.89 o 
  -4  -1   4      367.66      394.70      2.98 o 
  -3  -1   4       43.44       49.53      2.46 o 
  -2  -1   4      185.72      175.73      2.29 o 
  -1  -1   4       51.16       47.02      2.98 o 
   0  -1   4     3838.97     3998.52     13.14 o 
   1  -1   4        3.33        5.41      0.89 o 
   2  -1   4      615.10      544.69      4.32 o 
   3  -1   4      222.19      213.84      1.79 o 
   4  -1   4     2656.26     2772.19     14.71 o 
   5  -1   4        5.17        9.80      2.56 o 
   6  -1   4       43.89       43.76      5.68 o 
   7  -1   4      111.23       85.92      6.80 o 
   8  -1   4        0.00        8.48      5.99 o 
   9  -1   4        0.08        3.57      6.56 o 
  10  -1   4       39.39       57.51      7.50 o 
  -9   0   4       11.68       24.14      6.54 o 
  -8   0   4        1.60       -0.74      5.30 o 
  -7   0   4        4.17       -2.87      5.38 o 
  -6   0   4       15.23       27.23      5.30 o 
  -5   0   4      232.63      214.65      2.80 o 
  -4   0   4        6.30        4.89      1.48 o 
  -3   0   4     2695.07     2416.11     10.14 o 
  -2   0   4       32.70       29.67      2.86 o 
  -1   0   4       14.26       10.57      2.41 o 
   0   0   4        7.73       10.18      1.14 o 
   1   0   4       15.82       20.04      1.42 o 
   2   0   4     1279.57     1500.26     15.34 o 
   3   0   4      419.83      378.68      4.48 o 
   4   0   4     2002.41     2251.32     17.04 o 
   5   0   4      951.82      892.39      6.35 o 
   6   0   4        6.04        5.59      2.28 o 
   7   0   4     2106.98     1899.72     18.94 o 
   8   0   4       33.92       24.00      6.23 o 
   9   0   4       31.65       16.53      6.50 o 
  10   0   4       10.46       19.96      6.92 o 
  -9   1   4        0.38       -6.32      6.32 o 
  -8   1   4       28.24       24.73      6.35 o 
  -7   1   4       30.21       33.63      8.22 o 
  -6   1   4        5.13       -1.39      4.97 o 
  -5   1   4       56.82       56.81      5.01 o 
  -4   1   4        0.91        1.56      2.28 o 
  -3   1   4       24.03       42.18      1.85 o 
  -2   1   4     2053.92     2009.90     12.39 o 
  -1   1   4        2.08        2.85      2.59 o 
   0   1   4    29819.86    31274.32     85.28 o 
   1   1   4      245.88      246.45      3.98 o 
   2   1   4     4061.90     4343.36      9.33 o 
   3   1   4      746.56      729.10      5.96 o 
   4   1   4        1.10        1.85      0.88 o 
   5   1   4      355.26      379.65      8.79 o 
   6   1   4       19.48       21.73      3.58 o 
   7   1   4      345.91      299.47      6.91 o 
   8   1   4       46.84       59.57      4.76 o 
   9   1   4       10.11        4.32      4.44 o 
  10   1   4        7.57       25.16      6.45 o 
  -9   2   4        1.87       -5.20      5.93 o 
  -8   2   4        4.69        3.08      5.95 o 
  -7   2   4      113.20      117.86      4.88 o 
  -6   2   4        4.51        8.25      4.36 o 
  -5   2   4      260.75      233.38      7.13 o 
  -4   2   4        6.27       12.35      3.75 o 
  -3   2   4       24.17       15.42      3.41 o 
  -2   2   4       38.14       33.40      3.36 o 
  -1   2   4      167.67      136.35      8.08 o 
   0   2   4    66811.05    69758.63    221.02 o 
   1   2   4        0.04        4.47      0.93 o 
   2   2   4     3101.14     3335.57     24.42 o 
   3   2   4       21.88       15.19      1.75 o 
   4   2   4       92.56      121.59      1.90 o 
   5   2   4      187.92      169.26      4.17 o 
   6   2   4       31.54       31.80      3.45 o 
   7   2   4      281.83      269.11      6.19 o 
   8   2   4        0.61       -4.21      4.21 o 
   9   2   4      137.44      138.40      7.87 o 
  10   2   4       67.47      121.72      6.51 o 
  -9   3   4        3.07        9.48      6.00 o 
  -8   3   4       19.63       13.96      6.37 o 
  -7   3   4      113.65      108.01      4.82 o 
  -6   3   4        5.68        5.99      3.23 o 
  -5   3   4      184.26      187.07      6.72 o 
  -4   3   4      345.45      378.88      8.08 o 
  -3   3   4     1424.51     1439.75     12.92 o 
  -2   3   4      840.63      856.49      9.31 o 
  -1   3   4      386.15      386.48      6.01 o 
   0   3   4      528.24      521.74      2.69 o 
   1   3   4      390.08      379.77      2.56 o 
   2   3   4      227.85      162.00      2.93 o 
   3   3   4     1317.93     1223.05     18.60 o 
   4   3   4       73.00       97.96      3.02 o 
   5   3   4      206.36      214.52      4.60 o 
   6   3   4       49.10       52.82      3.63 o 
   7   3   4      425.01      400.53      7.08 o 
   8   3   4        2.04        0.50      7.68 o 
   9   3   4        1.28       -0.32      8.55 o 
  10   3   4        0.00       -1.71      5.47 o 
  -8   4   4        1.46        4.83      5.29 o 
  -7   4   4        1.46        9.54      3.15 o 
  -6   4   4        2.29        6.53      7.90 o 
  -5   4   4       21.16       29.16      3.28 o 
  -4   4   4      930.33     1007.23     12.64 o 
  -3   4   4       15.34        7.21      3.80 o 
  -2   4   4     1809.38     1909.36     14.49 o 
  -1   4   4        0.37        2.77      2.36 o 
   0   4   4       14.14        4.45      1.40 o 
   1   4   4       44.56       32.86      1.67 o 
   2   4   4      374.39      401.04      4.02 o 
   3   4   4      216.48      207.55      2.93 o 
   4   4   4     1428.54     1440.54     16.16 o 
   5   4   4      285.76      286.82      5.03 o 
   6   4   4        5.67       34.13      3.67 o 
   7   4   4      488.11      462.31      8.46 o 
   8   4   4       14.35       29.25     10.37 o 
   9   4   4        7.73       -0.32      8.34 o 
  10   4   4        7.60       17.35      5.11 o 
  -8   5   4        3.12       29.39      5.86 o 
  -7   5   4        0.45        2.95      3.51 o 
  -6   5   4        2.93        2.11      3.17 o 
  -5   5   4      123.73      120.72      6.76 o 
  -4   5   4        4.43        9.60      2.95 o 
  -3   5   4      431.36      399.00      8.66 o 
  -2   5   4        0.15        0.11      3.90 o 
  -1   5   4      333.37      304.50      5.64 o 
   0   5   4     7318.33     7687.47     75.81 o 
   1   5   4        0.18        1.05      2.24 o 
   2   5   4      599.53      622.37      9.98 o 
   3   5   4       81.36       77.65      2.06 o 
   4   5   4       16.20       18.98      1.86 o 
   5   5   4      501.31      480.08      6.17 o 
   6   5   4       14.93       39.11      5.14 o 
   7   5   4        0.10       -3.40      3.40 o 
   8   5   4       14.02       12.45      6.29 o 
   9   5   4       58.36       67.48     18.77 o 
  10   5   4        0.13        7.94      4.27 o 
  -7   6   4       17.28        8.25      5.70 o 
  -6   6   4        2.23       -4.52      5.42 o 
  -5   6   4      120.34      118.17      6.82 o 
  -4   6   4       21.56       11.16      5.15 o 
  -3   6   4      214.56      201.65      7.28 o 
  -2   6   4      192.01      226.93      6.92 o 
  -1   6   4      440.37      387.44      5.62 o 
   0   6   4     3482.78     3829.99     20.40 o 
   1   6   4     1552.32     1375.43      9.04 o 
   2   6   4     1725.62     1724.84     18.78 o 
   3   6   4     4359.85     4200.40     51.11 o 
   4   6   4       15.66       23.09      1.92 o 
   5   6   4        7.88       14.72      2.12 o 
   6   6   4        1.63       -1.95      3.08 o 
   7   6   4       10.45        4.01      3.24 o 
   8   6   4       47.81       43.93      6.66 o 
   9   6   4       48.94       38.19      4.81 o 
  -7   7   4       45.06       55.64      6.85 o 
  -6   7   4        0.11        8.57      6.03 o 
  -5   7   4       46.07       58.44      6.41 o 
  -4   7   4      417.36      448.04     10.84 o 
  -3   7   4       16.93       16.35      5.23 o 
  -2   7   4      728.30      690.86     11.65 o 
  -1   7   4       35.86       29.03      3.17 o 
   0   7   4      162.64      143.79      4.13 o 
   1   7   4      214.59      186.37      4.38 o 
   2   7   4     2280.37     2451.47     15.51 o 
   3   7   4       16.12       20.06      2.87 o 
   4   7   4      593.59      612.41      6.89 o 
   5   7   4       81.23       63.95      4.62 o 
   6   7   4        1.14        7.45      5.03 o 
   7   7   4       65.28       47.93      5.91 o 
   8   7   4        8.33        5.91      5.58 o 
   9   7   4        2.38       -6.50      6.50 o 
  -6   8   4        2.56       -6.58      6.58 o 
  -5   8   4      442.16      419.93     11.65 o 
  -4   8   4       20.37       25.52      6.06 o 
  -3   8   4       97.63      101.84      7.18 o 
  -2   8   4      102.71       88.10      6.35 o 
  -1   8   4      116.37      119.83      4.44 o 
   0   8   4      154.06      143.85      4.44 o 
   1   8   4        0.33        5.49      3.05 o 
   2   8   4      124.21      116.19      6.75 o 
   3   8   4      286.60      290.84      5.37 o 
   4   8   4       24.96       24.63      5.77 o 
   5   8   4     1469.67     1374.95     40.83 o 
   6   8   4        4.28        2.95      4.87 o 
   7   8   4      156.94      152.20      7.98 o 
   8   8   4       30.53       35.30      6.53 o 
   9   8   4       36.88       11.25      6.63 o 
  -6   9   4        0.89        5.92      6.20 o 
  -5   9   4       21.64       20.04      6.78 o 
  -4   9   4        1.89       -3.09      6.01 o 
  -3   9   4        6.40        1.02      5.56 o 
  -2   9   4      251.06      285.32      9.33 o 
  -1   9   4       78.02       74.05      4.29 o 
   0   9   4     1919.65     2030.84     27.47 o 
   1   9   4      384.81      339.20      6.21 o 
   2   9   4      283.24      260.73      5.60 o 
   3   9   4      311.65      267.99      4.64 o 
   4   9   4       14.94       16.18      3.50 o 
   5   9   4        0.03        5.26      4.90 o 
   6   9   4        3.11        0.76      5.21 o 
   7   9   4       87.64       86.43      7.15 o 
   8   9   4      113.52      155.10      8.62 o 
  -5  10   4        1.28        4.58      6.88 o 
  -4  10   4        0.59        9.29      6.31 o 
  -3  10   4        0.03        4.20      6.13 o 
  -2  10   4       79.96       67.08      6.69 o 
  -1  10   4       13.12       10.96     12.30 o 
   0  10   4       32.22       33.59      3.78 o 
   1  10   4      402.09      416.70      7.15 o 
   2  10   4      170.97      187.93      5.42 o 
   3  10   4       76.82       77.31      3.48 o 
   4  10   4       51.30       53.21      6.11 o 
   5  10   4       35.27       41.38      3.77 o 
   6  10   4        0.63       -4.86      4.86 o 
   7  10   4        0.24       17.83      6.16 o 
   8  10   4       31.73       10.30      6.11 o 
  -4  11   4       20.80       10.09      6.89 o 
  -3  11   4        0.07       -6.48      6.48 o 
  -2  11   4        0.10        4.32      6.10 o 
  -1  11   4       13.10        8.86      5.61 o 
   0  11   4       47.03       32.58      5.87 o 
   1  11   4       65.92       88.07      6.85 o 
   2  11   4       10.65        7.85      3.61 o 
   3  11   4       95.06       96.25      4.36 o 
   4  11   4       10.81        5.28      3.62 o 
   5  11   4      169.69      166.03      5.50 o 
   6  11   4        0.36       -0.99      5.27 o 
   7  11   4       14.91       15.62      5.94 o 
  -3  12   4        0.17        2.33      6.30 o 
  -2  12   4      173.50      204.69      9.83 o 
  -1  12   4        3.60        2.48      6.22 o 
   0  12   4      147.54      138.06      8.21 o 
   1  12   4       21.14       20.85      6.27 o 
   2  12   4        8.92       16.76      6.05 o 
   3  12   4        3.94        0.28      5.25 o 
   4  12   4        0.45        6.70     15.90 o 
   5  12   4        6.65       13.29      7.54 o 
   6  12   4       61.17       83.85      7.16 o 
  -1  13   4        0.01        2.40      6.93 o 
   0  13   4        5.08        8.07      6.67 o 
   1  13   4       13.08        6.63      6.50 o 
   2  13   4       11.92       10.29      6.59 o 
   3  13   4       24.27       -1.94      9.79 o 
   4  13   4        3.33       10.42     15.86 o 
  -4 -12   5      145.40      156.50      9.18 o 
  -3 -12   5        1.71        2.53      6.28 o 
  -2 -12   5       66.09       49.94      7.26 o 
  -1 -12   5        2.85        5.90      5.87 o 
   0 -12   5        0.25       -3.89      6.12 o 
   1 -12   5       60.99       60.73      7.59 o 
   2 -12   5       24.20       41.92      7.05 o 
  -5 -11   5        2.42       13.10      6.27 o 
  -4 -11   5        4.42        3.91      6.89 o 
  -3 -11   5        1.40        8.05      6.30 o 
  -2 -11   5       45.54       38.87      6.69 o 
  -1 -11   5        9.52       15.49      6.27 o 
   0 -11   5       36.25       24.67      6.42 o 
   1 -11   5        0.57        5.27      5.90 o 
   2 -11   5        0.52       -2.95      5.77 o 
   3 -11   5        5.10       21.05      9.88 o 
   4 -11   5       16.09       21.08      7.67 o 
  -6 -10   5        2.84       -1.09      7.14 o 
  -5 -10   5       29.95       49.35      6.85 o 
  -4 -10   5       19.18       18.52      5.95 o 
  -3 -10   5       11.50       17.41      5.72 o 
  -2 -10   5      110.69       95.56      7.28 o 
  -1 -10   5        9.72       23.86      5.92 o 
   0 -10   5        5.18       -4.01      5.16 o 
   1 -10   5       70.38       83.63      6.69 o 
   2 -10   5       21.64       16.19      7.27 o 
   3 -10   5      178.97      177.20      6.01 o 
   4 -10   5        6.25       15.91      6.40 o 
   5 -10   5        0.17       -6.47      6.47 o 
  -7  -9   5        0.36        3.21      5.24 o 
  -6  -9   5       75.18       72.24      4.98 o 
  -5  -9   5        0.81        0.25      5.00 o 
  -4  -9   5      208.46      210.59      8.48 o 
  -3  -9   5        0.01        0.88      4.82 o 
  -2  -9   5       29.16       27.06      5.54 o 
  -1  -9   5        6.15       13.59      5.37 o 
   0  -9   5       39.10       36.03      5.40 o 
   1  -9   5       19.69       11.27      3.47 o 
   2  -9   5       65.53       66.30      6.78 o 
   3  -9   5       43.00       50.08      4.36 o 
   4  -9   5       49.29       47.15     10.20 o 
   5  -9   5       61.95       61.41      7.33 o 
   6  -9   5       30.04       28.29      8.09 o 
  -8  -8   5        0.08        3.13      5.49 o 
  -7  -8   5        0.06        2.97      3.97 o 
  -6  -8   5        0.35        2.04      5.95 o 
  -5  -8   5        9.74       16.55      5.30 o 
  -4  -8   5      126.99      138.83      7.12 o 
  -3  -8   5        2.79        0.19      4.82 o 
  -2  -8   5      194.62      169.58      7.43 o 
  -1  -8   5      642.56      651.43     12.00 o 
   0  -8   5       15.67       12.92      4.65 o 
   1  -8   5        5.35        1.85      2.99 o 
   2  -8   5        5.30        4.52      3.32 o 
   3  -8   5      359.13      371.58     11.23 o 
   4  -8   5        3.77        1.39      3.50 o 
   5  -8   5        8.72        6.97      6.31 o 
   6  -8   5       21.73       10.77      6.78 o 
   7  -8   5        2.46       19.48      7.97 o 
  -8  -7   5        1.36        2.82      4.79 o 
  -7  -7   5       75.35      103.39      8.30 o 
  -6  -7   5       18.30       23.16      3.80 o 
  -5  -7   5        0.91        2.96      5.02 o 
  -4  -7   5       17.97       18.43      4.89 o 
  -3  -7   5        0.62       -0.17      4.34 o 
  -2  -7   5     1517.36     1523.89     16.57 o 
  -1  -7   5      269.85      267.66      7.96 o 
   0  -7   5      195.68      195.46      4.27 o 
   1  -7   5       65.86       66.68      4.10 o 
   2  -7   5       10.26       11.26      2.99 o 
   3  -7   5       11.50       13.90      2.59 o 
   4  -7   5       67.95       64.37      3.20 o 
   5  -7   5       55.87       54.57      6.60 o 
   6  -7   5        4.37        7.48      6.54 o 
   7  -7   5        0.77       15.07      7.24 o 
  -8  -6   5       82.38       70.41      4.89 o 
  -7  -6   5        3.12        2.14      3.48 o 
  -6  -6   5      106.15      116.50     12.67 o 
  -5  -6   5        0.22        0.63      4.49 o 
  -4  -6   5       58.00       51.98      5.47 o 
  -3  -6   5       54.24       69.25      5.10 o 
  -2  -6   5       19.86       17.77      4.68 o 
  -1  -6   5      178.10      200.48      6.42 o 
   0  -6   5      234.47      210.57      7.06 o 
   1  -6   5       13.77       13.55      2.47 o 
   2  -6   5       27.13       28.54      2.11 o 
   3  -6   5      241.30      244.07      3.39 o 
   4  -6   5       71.71       73.73      3.29 o 
   5  -6   5      133.17      129.91      4.92 o 
   6  -6   5        8.74       24.07      5.03 o 
   7  -6   5       26.20       16.23      6.84 o 
   8  -6   5      114.02      116.56      9.03 o 
  -9  -5   5        0.36       23.69      6.09 o 
  -8  -5   5        0.13        3.15      5.51 o 
  -7  -5   5       54.25       77.57      4.39 o 
  -6  -5   5      185.62      165.01      4.98 o 
  -5  -5   5      109.01      122.87      4.52 o 
  -4  -5   5       58.65       67.73      5.23 o 
  -3  -5   5      124.04      125.05      5.80 o 
  -2  -5   5      102.74      113.31      5.15 o 
  -1  -5   5      237.13      252.73      5.70 o 
   0  -5   5        0.27        1.10      1.97 o 
   1  -5   5       46.78       32.60      2.92 o 
   2  -5   5        9.06       12.26      1.56 o 
   3  -5   5     1194.16     1235.69      6.33 o 
   4  -5   5       14.58       11.24      1.92 o 
   5  -5   5     1061.90     1037.89      7.89 o 
   6  -5   5       90.04       74.81      4.66 o 
   7  -5   5        0.02       -3.93      3.93 o 
   8  -5   5        2.75        1.67      6.60 o 
  -9  -4   5       44.31       83.06      7.52 o 
  -8  -4   5        0.03        1.39      5.45 o 
  -7  -4   5       31.25       43.13      3.80 o 
  -6  -4   5       49.09       50.32      3.82 o 
  -5  -4   5        7.35        5.25      2.99 o 
  -4  -4   5      130.80      120.06      5.37 o 
  -3  -4   5       14.86       11.66      3.83 o 
  -2  -4   5     2750.21     2790.61     17.74 o 
  -1  -4   5      286.33      291.03     12.99 o 
   0  -4   5      170.41      141.45      2.86 o 
   1  -4   5      689.67      823.72      8.08 o 
   2  -4   5       13.22       12.95      1.38 o 
   3  -4   5      281.58      290.80      2.88 o 
   4  -4   5      903.14      897.49      8.28 o 
   5  -4   5      773.59      753.27      6.63 o 
   6  -4   5        8.84        9.59      3.93 o 
   7  -4   5        0.19        2.04      4.12 o 
   8  -4   5        2.68        4.45      5.56 o 
   9  -4   5        3.82       10.09      6.74 o 
  -9  -3   5       14.65       29.70      6.56 o 
  -8  -3   5      113.10      111.42      7.22 o 
  -7  -3   5        1.68        0.79      4.61 o 
  -6  -3   5       70.47       71.43      3.92 o 
  -5  -3   5        6.03        4.27      2.90 o 
  -4  -3   5       43.42       35.21      2.78 o 
  -3  -3   5      193.85      208.44      5.90 o 
  -2  -3   5      775.14      658.83      8.75 o 
  -1  -3   5      502.50      458.99      6.88 o 
   0  -3   5      145.27      124.97      3.40 o 
   1  -3   5     4845.85     5314.07     13.86 o 
   2  -3   5       47.02       39.06      1.44 o 
   3  -3   5        8.01       20.46      1.43 o 
   4  -3   5      108.03      116.23      3.15 o 
   5  -3   5       86.09      107.07      3.24 o 
   6  -3   5      359.46      368.76      5.16 o 
   7  -3   5        1.66       -0.15      4.29 o 
   8  -3   5      105.48       95.19     14.42 o 
   9  -3   5        0.60        7.87      6.46 o 
  -9  -2   5        0.04        4.86      5.51 o 
  -8  -2   5        2.40       -3.21      5.18 o 
  -7  -2   5       37.78       48.61      6.16 o 
  -6  -2   5     1215.77     1181.80      9.84 o 
  -5  -2   5        0.09       14.40      4.21 o 
  -4  -2   5      312.03      285.49      5.47 o 
  -3  -2   5      332.28      384.98      7.30 o 
  -2  -2   5      115.55      117.82      4.52 o 
  -1  -2   5      682.74      768.27      8.01 o 
   0  -2   5      602.56      527.66      6.22 o 
   1  -2   5     3212.16     3078.31     19.99 o 
   2  -2   5       83.57       62.87      1.85 o 
   3  -2   5     1334.47     1251.17      5.09 o 
   4  -2   5       13.61        6.91      1.39 o 
   5  -2   5       16.18        9.69      2.72 o 
   6  -2   5      185.53      185.75      3.99 o 
   7  -2   5       22.98       15.29      3.80 o 
   8  -2   5       89.50       85.59      7.13 o 
   9  -2   5        8.23        2.72      7.22 o 
  -8  -1   5        0.05        2.00      3.74 o 
  -7  -1   5      101.68      108.82      6.95 o 
  -6  -1   5      130.18      148.82      7.00 o 
  -5  -1   5        0.84        1.58      1.95 o 
  -4  -1   5     2288.33     2225.18     15.76 o 
  -3  -1   5        5.87        2.88      1.34 o 
  -2  -1   5      121.77       98.93      4.08 o 
  -1  -1   5        4.94       11.82      2.67 o 
   0  -1   5        1.81        0.68      2.16 o 
   1  -1   5      916.09      948.01      4.00 o 
   2  -1   5        7.18        3.86      0.99 o 
   3  -1   5      682.48      715.76      5.65 o 
   4  -1   5     1601.05     1525.99     12.62 o 
   5  -1   5       52.80       44.49      4.09 o 
   6  -1   5      627.35      608.10     12.16 o 
   7  -1   5       19.89       19.73      5.57 o 
   8  -1   5       95.35       64.39      6.72 o 
   9  -1   5       14.67       -0.52      6.03 o 
  10  -1   5       44.20       46.63      7.31 o 
  -8   0   5        0.01        6.32      3.99 o 
  -7   0   5        4.68        5.61      5.38 o 
  -6   0   5      115.98      130.78      6.81 o 
  -5   0   5        5.68        8.46      2.61 o 
  -4   0   5        0.16        0.81      1.52 o 
  -3   0   5       43.08       34.02      2.31 o 
  -2   0   5        2.48       -0.95      2.90 o 
  -1   0   5        0.38        1.40      1.34 o 
   0   0   5      326.96      285.58      4.61 o 
   1   0   5       61.68       65.66      1.97 o 
   2   0   5      140.43      124.39      2.82 o 
   3   0   5       25.78       32.20      1.99 o 
   4   0   5      226.03      207.33      5.09 o 
   5   0   5      235.21      204.53      5.29 o 
   6   0   5       77.93       75.35      3.65 o 
   7   0   5        9.41       32.20      4.09 o 
   8   0   5      266.93      214.36      9.16 o 
   9   0   5       17.29       14.07      6.60 o 
  10   0   5        1.32       -6.96      6.96 o 
  -9   1   5        9.61        7.62      6.54 o 
  -8   1   5       52.04       53.38      7.98 o 
  -7   1   5       68.74       77.23      6.58 o 
  -6   1   5        3.89       -0.22      5.16 o 
  -5   1   5       28.42       21.73      4.59 o 
  -4   1   5        2.32        8.51      3.93 o 
  -3   1   5        2.49        1.57      1.35 o 
  -2   1   5        3.47        7.12      2.93 o 
  -1   1   5       71.42       77.76      2.83 o 
   0   1   5     1769.91     1571.38     15.96 o 
   1   1   5     9365.77    10260.90     51.06 o 
   2   1   5     1449.73     1310.45     10.92 o 
   3   1   5       52.43       51.01      2.23 o 
   4   1   5        1.67        0.12      1.66 o 
   5   1   5       38.02       36.45      2.46 o 
   6   1   5      427.75      438.89      5.27 o 
   7   1   5       25.16       21.98      4.19 o 
   8   1   5      167.69      184.67      6.21 o 
   9   1   5        1.51       -2.72      5.93 o 
  10   1   5       15.80        2.34      5.97 o 
  -9   2   5        1.79        0.55      5.78 o 
  -8   2   5        5.08        0.12      5.42 o 
  -7   2   5        9.67       13.51      3.75 o 
  -6   2   5        3.91        2.19      4.12 o 
  -5   2   5       80.39       79.52      5.58 o 
  -4   2   5      674.92      635.77      9.77 o 
  -3   2   5        0.16        7.54      3.37 o 
  -2   2   5       14.50       14.69      3.24 o 
  -1   2   5      294.61      295.03      2.86 o 
   0   2   5      366.28      352.71      3.24 o 
   1   2   5     2649.12     2998.28     11.67 o 
   2   2   5        0.09        0.44      0.97 o 
   3   2   5       26.67       11.43      1.77 o 
   4   2   5      191.79      168.68      3.07 o 
   5   2   5      124.53      130.97      3.11 o 
   6   2   5        5.60        7.60      3.31 o 
   7   2   5       25.69       25.48      4.15 o 
   8   2   5        0.55        1.79      5.78 o 
   9   2   5       14.51       20.20      4.52 o 
  10   2   5       73.43       87.00     20.27 o 
  -8   3   5        0.14       -3.87      3.87 o 
  -7   3   5        0.85        5.45      3.64 o 
  -6   3   5      255.29      215.49      7.87 o 
  -5   3   5       34.06       25.62      4.64 o 
  -4   3   5      336.90      320.10      7.83 o 
  -3   3   5     1988.10     2047.57     15.94 o 
  -2   3   5        0.05       -2.19      3.36 o 
  -1   3   5      238.98      237.54      3.91 o 
   0   3   5      154.47      139.43      1.70 o 
   1   3   5     2634.82     2751.62      7.82 o 
   2   3   5       71.55       86.99      1.73 o 
   3   3   5      328.85      299.24      2.86 o 
   4   3   5       68.49       63.97      1.88 o 
   5   3   5      322.13      329.43      8.88 o 
   6   3   5       55.47       62.51      6.59 o 
   7   3   5        1.54       14.72      3.93 o 
   8   3   5       28.84       34.69      5.05 o 
   9   3   5        6.79       10.29      4.59 o 
  10   3   5       25.29       19.12      6.82 o 
  -8   4   5       12.88        6.99      6.15 o 
  -7   4   5        0.19        1.59      8.73 o 
  -6   4   5       80.57       73.31      4.72 o 
  -5   4   5        0.00       -2.45      4.64 o 
  -4   4   5      980.23     1025.86     13.17 o 
  -3   4   5       63.70       67.01      4.99 o 
  -2   4   5      581.40      512.68      8.51 o 
  -1   4   5     4034.22     4086.98     14.37 o 
   0   4   5        6.09       11.49      1.22 o 
   1   4   5      828.90      824.53      4.62 o 
   2   4   5       22.95       25.08      1.48 o 
   3   4   5      366.81      333.85      3.11 o 
   4   4   5      485.87      426.10     10.89 o 
   5   4   5       23.03       22.80      2.81 o 
   6   4   5     1458.52     1429.72     12.36 o 
   7   4   5        0.64       13.88      3.93 o 
   8   4   5      108.85      134.16      5.28 o 
   9   4   5        1.86       24.19     14.79 o 
  10   4   5        1.05       -8.43     10.66 o 
  -8   5   5       70.42       66.82      7.31 o 
  -7   5   5        0.38       -0.28      4.05 o 
  -6   5   5        3.28        2.39      3.34 o 
  -5   5   5       28.24       33.14      3.62 o 
  -4   5   5      202.07      199.39      7.59 o 
  -3   5   5       83.85       78.49      5.39 o 
  -2   5   5        8.93        8.46      4.09 o 
  -1   5   5     1534.63     1433.81      9.40 o 
   0   5   5       64.74       59.00      2.23 o 
   1   5   5     1247.93     1142.93      5.91 o 
   2   5   5      635.87      624.47      4.01 o 
   3   5   5       15.18       12.64      1.57 o 
   4   5   5      319.89      313.88      5.55 o 
   5   5   5       94.28       99.24      3.66 o 
   6   5   5     1221.34     1155.80     20.51 o 
   7   5   5        8.90        5.65      3.31 o 
   8   5   5       32.03       29.64      4.27 o 
   9   5   5       12.81       27.08     13.63 o 
  10   5   5       14.27       32.45      7.55 o 
  -7   6   5        0.03        0.06      6.27 o 
  -6   6   5        3.57        7.28      5.91 o 
  -5   6   5        0.47       11.54      5.64 o 
  -4   6   5       14.89       12.37      5.38 o 
  -3   6   5      421.65      440.27      9.70 o 
  -2   6   5       84.26      105.87      5.85 o 
  -1   6   5      111.19      108.80      2.52 o 
   0   6   5      100.24       85.28      4.45 o 
   1   6   5      661.46      638.09     12.27 o 
   2   6   5      623.38      620.66     11.71 o 
   3   6   5     4114.25     4178.58     14.95 o 
   4   6   5       38.58       23.63      1.91 o 
   5   6   5       54.06       73.41      3.40 o 
   6   6   5       22.08       14.43      3.23 o 
   7   6   5       10.64        6.41      4.67 o 
   8   6   5       47.92       42.86      6.89 o 
   9   6   5       34.31       30.83      7.41 o 
  -7   7   5        1.59        9.72      6.73 o 
  -6   7   5        6.52        7.88      6.13 o 
  -5   7   5        4.48        7.33      5.59 o 
  -4   7   5      344.37      367.50     10.14 o 
  -3   7   5       10.95       19.88      5.26 o 
  -2   7   5      102.96      102.45      6.57 o 
  -1   7   5      193.06      206.56      4.94 o 
   0   7   5        0.05       -1.75      2.83 o 
   1   7   5       96.44      111.01      3.85 o 
   2   7   5      501.84      502.95      9.82 o 
   3   7   5       13.29       16.77      2.79 o 
   4   7   5     1488.19     1452.55     10.00 o 
   5   7   5       35.64       35.62      5.30 o 
   6   7   5      126.88      122.73      6.96 o 
   7   7   5        0.00        3.82      5.36 o 
   9   7   5        1.57        4.75      6.06 o 
  -6   8   5       49.84       42.40      7.41 o 
  -5   8   5        0.17       -1.88      6.22 o 
  -4   8   5        0.88       -3.31      5.69 o 
  -3   8   5      190.03      199.95      8.36 o 
  -2   8   5       56.39       63.28      6.17 o 
  -1   8   5      972.15      958.80      9.46 o 
   0   8   5        1.56        0.19      3.22 o 
   1   8   5      840.85      808.08     12.52 o 
   2   8   5      354.71      315.72      4.50 o 
   3   8   5      158.23      147.53      6.86 o 
   4   8   5      156.87      152.24      4.38 o 
   5   8   5       19.02       16.39      5.24 o 
   6   8   5       57.75       57.55      6.24 o 
   7   8   5       25.57       35.14      5.65 o 
   8   8   5       65.54       52.52      6.53 o 
   9   8   5       45.72       43.67      7.73 o 
  -6   9   5       19.74       39.39      7.80 o 
  -5   9   5        0.62       21.27      7.17 o 
  -4   9   5        1.10        3.65      6.04 o 
  -3   9   5       11.71        9.01      5.43 o 
  -2   9   5       96.91       93.71      7.12 o 
  -1   9   5      460.12      453.53      7.30 o 
   0   9   5        8.22       11.71      3.58 o 
   1   9   5        5.51        5.23      3.47 o 
   2   9   5      510.65      497.83      7.25 o 
   3   9   5      270.60      263.86      4.59 o 
   4   9   5       29.58       33.12      3.54 o 
   5   9   5        0.03       -3.53      4.82 o 
   6   9   5        2.73        5.93      4.98 o 
   7   9   5       25.41       21.39      5.72 o 
   8   9   5        5.98       13.52      5.66 o 
  -5  10   5       29.06       12.85      7.09 o 
  -4  10   5        2.23       -5.44      6.52 o 
  -3  10   5        1.82        7.81      6.21 o 
  -2  10   5        0.06        0.06      5.53 o 
  -1  10   5       13.17        6.69      4.26 o 
   0  10   5        0.38        1.90      4.02 o 
   1  10   5       45.91       56.23      7.21 o 
   2  10   5      103.30      122.80      4.88 o 
   3  10   5       15.48       19.34      2.84 o 
   4  10   5      748.27      744.86      9.02 o 
   5  10   5       12.02       20.19      5.24 o 
   6  10   5       40.67       28.53      5.47 o 
   7  10   5        0.72        7.96      5.71 o 
   8  10   5       33.34       15.08      6.07 o 
  -4  11   5        1.96        7.57      7.03 o 
  -3  11   5       15.57       15.04      6.87 o 
  -2  11   5       34.21       24.50      6.75 o 
  -1  11   5      212.40      201.94      9.19 o 
   0  11   5        0.00       -2.59      4.89 o 
   1  11   5       22.31       10.57      3.74 o 
   2  11   5        3.09        0.44      3.47 o 
   3  11   5       36.16       35.28      4.55 o 
   4  11   5        3.40       -1.24      3.93 o 
   5  11   5       21.53       54.63      6.07 o 
   7  11   5       45.79       93.17      7.81 o 
  -3  12   5        2.12        7.39      6.48 o 
  -2  12   5       18.90       21.98      6.78 o 
  -1  12   5        0.60        5.62      5.71 o 
   0  12   5       31.11       32.90      6.64 o 
   1  12   5       11.85       12.97      5.80 o 
   2  12   5       49.70       28.57      6.20 o 
   3  12   5        2.34        4.40      2.95 o 
   4  12   5        0.30        6.87      3.84 o 
   5  12   5        3.47       12.47      4.46 o 
   6  12   5       91.92       66.44      6.41 o 
  -1  13   5        7.23        5.72      6.85 o 
   0  13   5       11.41       19.64      7.22 o 
   1  13   5       33.98       14.21      6.76 o 
   2  13   5       32.60       18.88      6.31 o 
   3  13   5        0.66       -6.14      6.14 o 
   4  13   5        7.90        4.02      6.00 o 
   5  13   5        0.12       25.99      4.97 o 
  -3 -12   6       52.40       52.82      7.87 o 
  -2 -12   6        4.39       15.37      6.13 o 
  -1 -12   6       38.07       28.23      6.36 o 
   0 -12   6        0.01        5.72      5.96 o 
   1 -12   6       29.80       13.90      6.43 o 
   2 -12   6       16.05       14.47      6.54 o 
  -5 -11   6        3.52        1.61      6.41 o 
  -4 -11   6        0.02       -4.38      6.43 o 
  -3 -11   6       75.52       58.42      6.83 o 
  -2 -11   6        0.53        9.94      6.23 o 
  -1 -11   6       35.52       20.27      6.41 o 
   0 -11   6       75.15       80.13      7.42 o 
   1 -11   6       41.72       18.12      6.04 o 
   2 -11   6       22.36       34.17      6.51 o 
   3 -11   6        3.15       -0.50      5.76 o 
  -6 -10   6        0.73       -0.51     12.05 o 
  -5 -10   6      159.36      145.07      9.24 o 
  -4 -10   6        0.32       -1.29      5.50 o 
  -3 -10   6      187.69      167.04      8.62 o 
  -2 -10   6       12.61       21.87      6.36 o 
  -1 -10   6       14.06       17.95      5.90 o 
   0 -10   6       30.12       34.81      5.85 o 
   1 -10   6       88.70       72.82      6.27 o 
   2 -10   6        0.14       16.95      6.87 o 
   3 -10   6        0.72       -3.29      3.29 o 
   4 -10   6       24.19       10.83      6.32 o 
   5 -10   6        1.54       -0.82      6.74 o 
  -7  -9   6        0.33       11.83      5.98 o 
  -6  -9   6        7.20        6.11      4.75 o 
  -5  -9   6       53.00       54.20      6.65 o 
  -4  -9   6       40.39       48.89      6.52 o 
  -3  -9   6      309.56      297.65      9.65 o 
  -2  -9   6        1.30        9.34      5.14 o 
  -1  -9   6       15.08       11.47      5.09 o 
   0  -9   6       15.06       25.91      5.31 o 
   1  -9   6        0.00       -2.44      4.72 o 
   2  -9   6      166.23      180.39      5.44 o 
   3  -9   6        7.96        1.74      3.00 o 
   4  -9   6        0.84       -5.64      6.05 o 
   5  -9   6       31.41       29.43      6.99 o 
   6  -9   6        8.00       31.71      7.47 o 
  -7  -8   6        2.12       -1.32      3.78 o 
  -6  -8   6        0.01       -3.78      3.79 o 
  -5  -8   6        3.15       10.59      5.57 o 
  -4  -8   6        2.09       14.01      5.47 o 
  -3  -8   6        4.37       -1.03      4.90 o 
  -2  -8   6        0.13       -5.16      5.16 o 
  -1  -8   6      741.44      716.67     12.42 o 
   0  -8   6      267.52      288.78      8.44 o 
   1  -8   6        1.63       -1.11      2.86 o 
   2  -8   6       39.36       31.01      3.72 o 
   3  -8   6       18.07       16.74      3.04 o 
   4  -8   6       82.00       95.92      4.76 o 
   5  -8   6       13.59       13.47      6.48 o 
   6  -8   6       19.34       44.88      8.72 o 
  -8  -7   6        1.20        3.16      4.87 o 
  -7  -7   6      126.96      120.14      5.56 o 
  -6  -7   6        0.00        9.68      3.71 o 
  -5  -7   6       46.62       55.15      5.98 o 
  -4  -7   6        3.46        0.53      4.58 o 
  -3  -7   6       14.43        7.62      4.54 o 
  -2  -7   6       48.90       51.93      5.96 o 
  -1  -7   6      588.52      558.68     10.67 o 
   0  -7   6       12.36       23.06      4.78 o 
   1  -7   6      332.07      308.92      6.40 o 
   2  -7   6      731.00      667.16      7.66 o 
   3  -7   6        2.24        1.49      2.56 o 
   4  -7   6      312.21      313.28      6.49 o 
   5  -7   6       12.41       17.67      6.35 o 
   6  -7   6        2.72        4.32      6.51 o 
   7  -7   6       69.20       57.03      8.30 o 
  -8  -6   6      107.26      170.32      8.74 o 
  -7  -6   6       10.86       11.73      3.48 o 
  -6  -6   6       20.89       33.73      6.73 o 
  -5  -6   6        3.75       -0.32      4.51 o 
  -4  -6   6       40.42       46.97      5.50 o 
  -3  -6   6        0.48        0.77      4.32 o 
  -2  -6   6      154.65      177.78      7.00 o 
  -1  -6   6      137.64      132.89      5.95 o 
   0  -6   6      113.79      127.20      4.79 o 
   1  -6   6        9.78        3.23      2.32 o 
   2  -6   6     1040.97     1088.42      9.74 o 
   3  -6   6       43.47       41.17      2.27 o 
   4  -6   6       15.40       16.01      2.69 o 
   5  -6   6        8.84       17.37      2.98 o 
   6  -6   6       11.50       11.97      4.62 o 
   7  -6   6       33.98       18.50      5.28 o 
   8  -6   6        5.92       12.82      7.09 o 
  -8  -5   6       44.93       55.95      6.84 o 
  -7  -5   6        3.57        1.19      3.30 o 
  -6  -5   6        1.06        4.11      3.07 o 
  -5  -5   6      134.84      127.49      7.42 o 
  -4  -5   6       42.81       38.30      4.86 o 
  -3  -5   6      372.52      311.61      8.02 o 
  -2  -5   6       50.81       44.51      4.76 o 
  -1  -5   6      376.95      401.26      7.86 o 
   0  -5   6      863.52      928.10      5.33 o 
   1  -5   6       21.81       16.19      1.72 o 
   2  -5   6        7.03        6.31      1.57 o 
   3  -5   6      133.86      132.08      3.41 o 
   4  -5   6      126.42      135.36      3.54 o 
   5  -5   6       69.27       76.99      3.45 o 
   6  -5   6      268.28      276.72     15.85 o 
   7  -5   6       15.33       15.00     10.94 o 
   8  -5   6        0.33       15.64      5.67 o 
  -9  -4   6       21.04       49.06      6.78 o 
  -8  -4   6       11.07       17.29      5.89 o 
  -7  -4   6      117.10      110.25      7.08 o 
  -6  -4   6        1.12        1.44      3.13 o 
  -5  -4   6        5.15        7.12      3.21 o 
  -4  -4   6        3.29        2.26      3.90 o 
  -3  -4   6      471.68      454.66      8.62 o 
  -2  -4   6        4.34        4.06      3.72 o 
  -1  -4   6      375.25      339.15      6.86 o 
   0  -4   6      198.07      155.32      2.57 o 
   1  -4   6      116.87      101.98      1.90 o 
   2  -4   6      236.43      232.03      2.51 o 
   3  -4   6      171.23      150.95      3.86 o 
   4  -4   6     1243.86     1308.46      8.73 o 
   5  -4   6      509.55      487.39     16.84 o 
   6  -4   6       16.49       12.35      3.73 o 
   7  -4   6      396.25      421.46      8.00 o 
   8  -4   6        2.85       -6.03      6.03 o 
   9  -4   6        0.04       -6.61      6.61 o 
  -9  -3   6        4.15       20.38      6.36 o 
  -8  -3   6       87.22      109.78      7.34 o 
  -7  -3   6        6.27        6.39      5.03 o 
  -6  -3   6      142.62      169.22      7.38 o 
  -5  -3   6        0.34       -0.41      2.72 o 
  -4  -3   6        1.66       -0.42      4.00 o 
  -3  -3   6       97.72      104.09      5.04 o 
  -2  -3   6        0.09        5.81      3.70 o 
  -1  -3   6      255.98      276.52      5.96 o 
   0  -3   6      658.67      585.23      7.41 o 
   1  -3   6      773.06      702.78      5.35 o 
   2  -3   6     6447.15     7009.25     29.26 o 
   3  -3   6       18.68       25.79      1.50 o 
   4  -3   6      826.71      849.75     10.80 o 
   5  -3   6      716.33      657.74      9.41 o 
   6  -3   6      274.15      293.95      7.05 o 
   7  -3   6      402.92      379.81      7.54 o 
   8  -3   6        0.03       -5.99      5.99 o 
   9  -3   6        1.44       -6.91      6.91 o 
  -9  -2   6        0.03       26.57      6.79 o 
  -8  -2   6        3.88        2.01      5.37 o 
  -7  -2   6        4.82        3.36      5.54 o 
  -6  -2   6       34.21       34.47      5.44 o 
  -5  -2   6      538.82      527.95     17.72 o 
  -4  -2   6        4.76        5.50      3.04 o 
  -3  -2   6      932.16      916.78      5.33 o 
  -2  -2   6      526.64      613.70      8.42 o 
  -1  -2   6      153.38      127.85      4.36 o 
   0  -2   6     1375.84     1408.59      5.18 o 
   1  -2   6        2.41        1.57      1.20 o 
   2  -2   6        7.18        2.83      1.42 o 
   3  -2   6      217.84      230.57      2.53 o 
   4  -2   6      566.11      597.68      7.18 o 
   5  -2   6        0.90        0.97      2.33 o 
   6  -2   6      138.43      147.57      4.67 o 
   7  -2   6       11.28        7.29      5.41 o 
   8  -2   6       33.48       39.40      6.64 o 
   9  -2   6      111.22      137.16      9.45 o 
  -9  -1   6        1.34       12.75      6.09 o 
  -8  -1   6        0.35       -0.88      5.67 o 
  -7  -1   6        1.39       -5.42      5.42 o 
  -6  -1   6       64.63       84.21      6.63 o 
  -5  -1   6      768.55      733.70     11.31 o 
  -4  -1   6       25.17       32.95      1.82 o 
  -3  -1   6      938.86      921.27      6.62 o 
  -2  -1   6     1169.08     1487.51     12.18 o 
  -1  -1   6       11.63       11.90      2.99 o 
   0  -1   6     1396.23     1420.98     13.23 o 
   1  -1   6        2.22        3.57      1.05 o 
   2  -1   6      342.82      284.78      2.15 o 
   3  -1   6      298.41      300.88      6.05 o 
   4  -1   6      598.49      659.85     11.42 o 
   5  -1   6      728.71      703.23      7.48 o 
   6  -1   6       47.50       46.79      3.61 o 
   7  -1   6      127.67      132.41      4.82 o 
   8  -1   6        0.97        8.84      6.12 o 
   9  -1   6       21.80       18.14      6.31 o 
  -9   0   6        0.17       -3.20      5.64 o 
  -8   0   6        0.28        1.56      5.30 o 
  -7   0   6       61.47       46.77      6.16 o 
  -6   0   6       36.13       47.92      6.10 o 
  -5   0   6      481.28      439.17      9.48 o 
  -4   0   6       12.37       15.11      4.22 o 
  -3   0   6      437.59      424.79      4.18 o 
  -2   0   6      532.78      531.51      7.58 o 
  -1   0   6     1459.79     1498.86      7.31 o 
   0   0   6      847.50      810.76      5.95 o 
   1   0   6      436.93      379.48      2.69 o 
   2   0   6     3456.33     3874.01     25.58 o 
   3   0   6      259.78      250.40      5.10 o 
   4   0   6        0.05       10.36      2.26 o 
   5   0   6      188.10      180.17      4.29 o 
   6   0   6      253.24      268.85      9.44 o 
   7   0   6     1236.45     1167.02     10.74 o 
   8   0   6        7.39       11.23      6.25 o 
   9   0   6        1.13        3.23      6.09 o 
  10   0   6       28.21       53.81      8.12 o 
  -8   1   6       13.98       18.81      9.05 o 
  -7   1   6      306.63      299.10      9.50 o 
  -6   1   6        1.17        0.22      5.70 o 
  -5   1   6      599.95      555.44     10.72 o 
  -4   1   6        0.83        2.65      3.92 o 
  -3   1   6        1.96        0.58      1.26 o 
  -2   1   6     1158.27     1242.96      5.38 o 
  -1   1   6      945.28      893.61      5.00 o 
   0   1   6      334.85      319.63      2.77 o 
   1   1   6      219.04      208.69      2.06 o 
   2   1   6      931.22     1005.82      4.59 o 
   3   1   6      446.97      440.04      6.42 o 
   4   1   6        5.44        1.31      1.72 o 
   5   1   6        1.33        3.13      2.20 o 
   6   1   6       73.88       88.43      3.34 o 
   7   1   6       27.91       27.63      3.19 o 
   8   1   6       64.21       66.49      5.10 o 
   9   1   6       41.64       41.44      6.25 o 
  10   1   6        3.45        9.53      5.97 o 
  -8   2   6        0.09        7.89      5.92 o 
  -7   2   6      245.04      215.27      8.38 o 
  -6   2   6       19.49       17.55      5.87 o 
  -5   2   6      857.54      739.23     11.88 o 
  -4   2   6       25.76       24.33      4.45 o 
  -3   2   6       10.42        4.49      3.74 o 
  -2   2   6      100.21      124.56      4.92 o 
  -1   2   6        1.64        4.99      1.16 o 
   0   2   6     4139.61     4493.14     14.25 o 
   1   2   6       29.90       35.49      1.28 o 
   2   2   6     2824.77     2691.98     16.66 o 
   3   2   6      221.52      214.93      3.09 o 
   4   2   6       19.00       25.52      2.17 o 
   5   2   6        5.78       10.56      2.30 o 
   6   2   6       47.65       50.95      3.92 o 
   7   2   6       39.54       25.54      4.16 o 
   8   2   6        5.20        3.42      4.08 o 
   9   2   6        0.80        0.34      8.99 o 
  10   2   6       38.73       41.10      5.57 o 
  -8   3   6        7.73       10.05      4.12 o 
  -7   3   6       21.86       27.08      4.23 o 
  -6   3   6        1.47       -2.54      4.97 o 
  -5   3   6      726.21      775.15     12.62 o 
  -4   3   6       53.51       48.53      5.29 o 
  -3   3   6     1024.04      999.95     11.97 o 
  -2   3   6      414.14      379.87      7.27 o 
  -1   3   6       92.32       76.34      3.11 o 
   0   3   6     5110.79     5445.69     21.98 o 
   1   3   6       16.66       15.46      1.14 o 
   2   3   6      147.49      160.77      2.68 o 
   3   3   6        6.07        2.86      1.09 o 
   4   3   6        7.61        0.61      2.27 o 
   5   3   6       50.24       50.95      3.27 o 
   6   3   6       29.69       31.15      3.55 o 
   7   3   6      307.13      308.66     13.54 o 
   8   3   6        0.77       -2.11      4.14 o 
   9   3   6       17.11       17.18      4.51 o 
  10   3   6        1.56        1.18      7.64 o 
  -8   4   6       10.75       21.27     14.53 o 
  -7   4   6       75.27       84.85      4.90 o 
  -6   4   6        6.33       -0.81      5.30 o 
  -5   4   6      140.21      143.09      7.08 o 
  -4   4   6       98.38      112.62      6.37 o 
  -3   4   6        6.55        5.74      4.18 o 
  -2   4   6      232.16      270.70      6.74 o 
  -1   4   6      954.59      911.46     10.25 o 
   0   4   6     2352.76     2789.83      9.30 o 
   1   4   6       63.78       60.47      1.67 o 
   2   4   6      370.25      436.63      3.57 o 
   3   4   6       96.61      100.71      2.10 o 
   4   4   6       40.40       51.80      2.83 o 
   5   4   6      105.16       97.28      3.66 o 
   6   4   6        6.23        4.39      4.34 o 
   7   4   6      929.54      944.19     15.17 o 
   8   4   6        6.01       11.69      7.62 o 
   9   4   6      129.71      116.40     10.96 o 
  10   4   6        0.19       -4.27      4.27 o 
  -8   5   6        2.75       -4.25      5.17 o 
  -7   5   6       37.27       25.37      8.92 o 
  -6   5   6        2.86       14.59      3.76 o 
  -5   5   6       81.69       70.96      6.52 o 
  -4   5   6      175.83      170.09      7.70 o 
  -3   5   6      106.00       95.49      6.06 o 
  -2   5   6       12.74        9.81      4.26 o 
  -1   5   6      445.64      424.28      5.91 o 
   0   5   6      449.20      444.28      4.08 o 
   1   5   6        0.00        1.21      1.38 o 
   2   5   6     3038.40     3093.93     12.81 o 
   3   5   6       25.08       22.68      2.12 o 
   4   5   6      246.10      280.89      3.89 o 
   5   5   6       85.28       80.72      3.44 o 
   6   5   6        1.54       -0.19      3.45 o 
   7   5   6       95.87       93.59      4.55 o 
   8   5   6        7.15       22.82     13.29 o 
   9   5   6        7.42        0.63      6.71 o 
  10   5   6        4.93        9.25     12.67 o 
  -7   6   6        2.87       13.79      6.77 o 
  -6   6   6        6.71       15.78      6.10 o 
  -5   6   6      437.80      493.33     11.64 o 
  -4   6   6       92.84       94.13      6.74 o 
  -3   6   6      304.82      311.44      9.04 o 
  -2   6   6      215.00      193.80      6.99 o 
  -1   6   6       80.94       70.67      2.46 o 
   0   6   6       26.75       22.55      2.44 o 
   1   6   6       37.84       30.54      2.12 o 
   2   6   6       82.78       86.60      2.59 o 
   3   6   6     1924.64     1882.61     41.78 o 
   4   6   6        0.92       -0.91      1.78 o 
   5   6   6      860.43      810.39      7.93 o 
   6   6   6        0.28       14.44      7.30 o 
   7   6   6      140.32      128.49     10.55 o 
   8   6   6        2.25        0.26      3.56 o 
   9   6   6       51.90       51.75     15.49 o 
  -7   7   6       14.68       -0.05      6.85 o 
  -6   7   6        0.71       -6.08      6.08 o 
  -5   7   6       50.06       33.38      6.30 o 
  -4   7   6       41.50       43.75      6.37 o 
  -3   7   6        3.74       -2.30      5.50 o 
  -2   7   6     1375.11     1452.07     16.29 o 
  -1   7   6       47.33       48.63      4.18 o 
   0   7   6      260.33      244.62      5.13 o 
   1   7   6       54.57       50.05      2.98 o 
   2   7   6      633.22      621.53      5.50 o 
   3   7   6        0.11        5.80      2.71 o 
   4   7   6       14.12       12.12      2.67 o 
   5   7   6      256.77      254.56      7.97 o 
   6   7   6        1.14       -2.05      5.28 o 
   7   7   6       16.12       10.56      4.95 o 
   8   7   6       10.14        6.19      5.52 o 
   9   7   6       19.15       10.87      6.04 o 
  -6   8   6        0.00       20.20      7.11 o 
  -5   8   6        6.65        5.24      6.33 o 
  -4   8   6        0.07        5.76      5.88 o 
  -3   8   6       40.63       28.23      6.01 o 
  -2   8   6       12.62       21.14      5.56 o 
  -1   8   6      364.78      341.42      6.51 o 
   0   8   6       63.10       66.72      4.04 o 
   1   8   6      216.65      200.46      5.08 o 
   2   8   6      912.22      920.60      6.99 o 
   3   8   6        0.23       -1.10      2.40 o 
   4   8   6       15.71       13.35      2.91 o 
   5   8   6        9.00       10.23      4.89 o 
   6   8   6        3.74       -5.13      5.13 o 
   7   8   6       28.67       36.25      6.06 o 
   8   8   6       46.74       38.70      6.34 o 
   9   8   6       12.78       18.98      7.02 o 
  -5   9   6       86.37       96.07      8.57 o 
  -4   9   6       39.03       50.28      7.23 o 
  -3   9   6        2.14        2.71      5.86 o 
  -2   9   6        0.48        2.63      5.33 o 
  -1   9   6      132.90      129.38      5.85 o 
   0   9   6        1.40        0.89      3.54 o 
   1   9   6        1.39        2.87      4.50 o 
   2   9   6        1.86        0.44      2.61 o 
   3   9   6      198.10      183.67      4.09 o 
   4   9   6       12.85       17.48      3.33 o 
   5   9   6      258.33      241.93      8.66 o 
   6   9   6        6.32        9.09      5.11 o 
   7   9   6       89.88       74.65      6.79 o 
   8   9   6        0.62        9.26      5.84 o 
  -5  10   6       21.39       13.13      6.93 o 
  -4  10   6        5.79       -4.11      6.72 o 
  -3  10   6       14.68        9.35      6.08 o 
  -2  10   6       60.88       75.24      7.16 o 
  -1  10   6        0.30       -3.70      3.70 o 
   0  10   6       42.02       31.54      4.91 o 
   1  10   6        0.79        3.71      3.58 o 
   2  10   6      109.97      112.16      4.80 o 
   3  10   6        0.28       -1.19      2.59 o 
   4  10   6        8.65       21.27      3.14 o 
   6  10   6       20.69       34.75      6.03 o 
   8  10   6        0.03        8.38      5.63 o 
  -4  11   6        0.03       13.48      7.07 o 
  -3  11   6       11.42       14.69      7.19 o 
  -2  11   6        8.14       -2.59      6.38 o 
  -1  11   6       45.64       36.95      4.36 o 
   0  11   6        4.57        8.77      9.82 o 
   1  11   6      105.13       99.08      4.94 o 
   2  11   6        0.00       -4.02      4.17 o 
   3  11   6        0.02       -2.14      2.70 o 
   4  11   6        0.99        0.70      2.75 o 
   5  11   6        0.97       -3.58      3.99 o 
   6  11   6        1.83        0.94      4.44 o 
   7  11   6       69.31       67.36      7.08 o 
  -2  12   6        3.73       12.67      6.80 o 
  -1  12   6       45.12       49.29      6.63 o 
   0  12   6        0.22        1.50      6.17 o 
   1  12   6        1.61       16.18      7.28 o 
   2  12   6       44.81       46.97      7.57 o 
   3  12   6        0.20        9.98      3.96 o 
   4  12   6        0.00       -2.40      2.91 o 
   5  12   6        3.88        4.62      3.94 o 
   6  12   6        3.88       -4.50      4.50 o 
  -1  13   6        0.03       -0.79      6.67 o 
   0  13   6       64.35       66.32      8.15 o 
   1  13   6       85.36       68.55      7.98 o 
   2  13   6        0.49       -1.41      5.76 o 
   3  13   6        1.89        5.24      5.81 o 
   4  13   6        2.14       11.44      6.16 o 
  -2 -12   7       17.32       20.77      6.78 o 
  -1 -12   7       26.58       29.27      6.59 o 
   0 -12   7       12.12        4.62      5.81 o 
   1 -12   7       39.47       52.73      7.02 o 
  -4 -11   7      112.59      126.23      9.54 o 
  -3 -11   7        0.05       -3.18      6.90 o 
  -2 -11   7       14.47       11.72      5.91 o 
  -1 -11   7       27.88       17.93      6.54 o 
   0 -11   7      111.10      104.27      7.94 o 
   1 -11   7        3.52        3.44      5.80 o 
   2 -11   7       23.14       14.63      5.88 o 
   3 -11   7       23.30       29.53      4.50 o 
  -6 -10   7        0.35        2.21      5.79 o 
  -5 -10   7       26.74       38.38      7.53 o 
  -4 -10   7       75.51       90.21      8.14 o 
  -3 -10   7       21.19       30.02      6.40 o 
  -2 -10   7      116.92      113.05      7.68 o 
  -1 -10   7        1.66        0.44      5.59 o 
   0 -10   7       18.19       15.96      5.65 o 
   1 -10   7       12.26       12.77      5.57 o 
   2 -10   7        0.02       -5.12      5.18 o 
   3 -10   7       51.77       58.06      4.45 o 
   4 -10   7        3.23       15.16      6.73 o 
  -6  -9   7        6.54       -3.60      3.60 o 
  -5  -9   7       33.25       52.58      7.27 o 
  -4  -9   7       41.43       38.03      6.35 o 
  -3  -9   7        0.06        8.27      6.48 o 
  -2  -9   7        7.70        4.66      5.26 o 
  -1  -9   7      119.51      134.47      7.25 o 
   0  -9   7       18.56       15.48      5.25 o 
   1  -9   7        3.18        2.89      4.98 o 
   2  -9   7        2.38        0.15      3.44 o 
   3  -9   7       11.68       17.19      4.25 o 
   4  -9   7        2.27        3.46      4.17 o 
   5  -9   7        7.71       15.95      6.52 o 
  -7  -8   7        0.83       -2.68      5.68 o 
  -6  -8   7       55.57       45.17     11.97 o 
  -5  -8   7        2.86        4.64      5.37 o 
  -4  -8   7        0.20        0.91      5.42 o 
  -3  -8   7        8.25       10.62      5.09 o 
  -2  -8   7      121.14      113.67      6.64 o 
  -1  -8   7      101.53      107.56      6.48 o 
   0  -8   7      622.01      599.76     11.54 o 
   1  -8   7       81.25       85.65      6.12 o 
   2  -8   7       27.60       25.56      4.69 o 
   3  -8   7      240.22      234.94      5.21 o 
   4  -8   7        2.58        4.33      3.73 o 
   5  -8   7       16.46       26.42      6.68 o 
   6  -8   7       27.47       23.10      7.05 o 
  -7  -7   7      206.94      265.02      7.26 o 
  -6  -7   7       13.65       16.51      6.83 o 
  -5  -7   7        3.31        0.65      5.42 o 
  -4  -7   7        0.43        3.49      4.91 o 
  -3  -7   7       11.21       14.34      4.84 o 
  -2  -7   7       62.21       51.11      5.48 o 
  -1  -7   7        4.43       12.16      5.19 o 
   0  -7   7       10.19        7.14      4.32 o 
   1  -7   7      600.57      592.87      7.04 o 
   2  -7   7       39.60       31.23      4.81 o 
   3  -7   7      183.98      213.89      5.33 o 
   4  -7   7       57.43       58.76      4.51 o 
   5  -7   7        7.09        9.89      5.34 o 
   6  -7   7       70.02       49.62      7.44 o 
   7  -7   7        8.92        8.23      6.95 o 
  -8  -6   7        3.20        8.60      5.97 o 
  -7  -6   7        0.33        1.23      5.73 o 
  -6  -6   7       16.26       18.52      5.79 o 
  -5  -6   7        4.77       12.42      4.87 o 
  -4  -6   7      244.43      234.16      8.16 o 
  -3  -6   7       95.07       75.96      5.76 o 
  -2  -6   7      971.96      938.34     13.11 o 
  -1  -6   7      676.47      699.92     10.82 o 
   0  -6   7        1.47        2.28      2.30 o 
   1  -6   7        0.16        0.07      2.54 o 
   2  -6   7       23.32       20.47      2.91 o 
   3  -6   7      944.65      890.97      6.00 o 
   4  -6   7        1.35       -1.87      2.69 o 
   5  -6   7      232.18      237.68      4.91 o 
   6  -6   7        4.34        3.60      4.42 o 
   7  -6   7        4.76       -1.98      7.12 o 
  -8  -5   7       48.53       38.60      6.92 o 
  -7  -5   7        2.70       -1.00      5.36 o 
  -6  -5   7        0.28        0.60      5.37 o 
  -5  -5   7        6.71        8.55      4.88 o 
  -4  -5   7      134.22      132.37      6.63 o 
  -3  -5   7        2.84        3.72      4.52 o 
  -2  -5   7     2955.63     2823.52     20.21 o 
  -1  -5   7        7.94        7.81      3.94 o 
   0  -5   7      913.24      900.26     11.52 o 
   1  -5   7      129.41      154.84      6.69 o 
   2  -5   7        0.09       -0.10      1.46 o 
   3  -5   7      347.33      376.04      3.99 o 
   4  -5   7       34.72       31.67      3.83 o 
   5  -5   7      687.41      734.34      9.87 o 
   6  -5   7     1099.64     1061.58     11.47 o 
   7  -5   7        1.87       -5.81      5.81 o 
   8  -5   7      125.37      116.44     15.82 o 
  -8  -4   7        0.71        2.37      5.47 o 
  -7  -4   7       85.12      110.91      7.21 o 
  -6  -4   7        1.83       -4.99      4.99 o 
  -5  -4   7        4.55        9.23      3.25 o 
  -4  -4   7      105.17      100.45      5.89 o 
  -3  -4   7       18.15       26.62      4.67 o 
  -2  -4   7       36.65       13.59      3.96 o 
  -1  -4   7     1201.12     1254.98     12.40 o 
   0  -4   7       24.10       26.81      3.49 o 
   1  -4   7     3043.41     2975.07      7.78 o 
   2  -4   7       28.33       25.30      1.54 o 
   3  -4   7      830.19      926.27      8.81 o 
   4  -4   7      147.24      130.02      3.66 o 
   5  -4   7       49.53       56.99      3.44 o 
   6  -4   7      499.77      464.30      7.79 o 
   7  -4   7       62.52       72.14     14.82 o 
   8  -4   7       27.38       45.27      6.91 o 
  -8  -3   7       32.97       49.05      7.21 o 
  -7  -3   7       12.36       21.71      5.61 o 
  -6  -3   7      385.30      368.72      9.70 o 
  -5  -3   7        1.84       -1.23      2.65 o 
  -4  -3   7      208.92      214.64      7.01 o 
  -3  -3   7       14.30       15.53      4.31 o 
  -2  -3   7        0.50        0.01      3.56 o 
  -1  -3   7        0.54        1.18      3.19 o 
   0  -3   7      203.98      161.04      4.77 o 
   1  -3   7     1998.51     2236.88     14.25 o 
   2  -3   7        0.33        2.39      1.49 o 
   3  -3   7       48.78       39.16      1.61 o 
   4  -3   7      393.34      415.16     10.14 o 
   5  -3   7     2020.92     1999.21     10.69 o 
   6  -3   7       13.19       15.60      3.46 o 
   7  -3   7       18.03       21.20      6.19 o 
   8  -3   7       29.62       23.20      6.27 o 
   9  -3   7        1.20        7.17      6.94 o 
  -8  -2   7        0.54       -5.77      5.77 o 
  -7  -2   7       16.09       17.40      5.96 o 
  -6  -2   7      152.66      161.79      7.47 o 
  -5  -2   7        1.85        6.15      4.56 o 
  -4  -2   7       26.48       19.49      2.50 o 
  -3  -2   7       66.78       67.96      5.06 o 
  -2  -2   7      478.47      461.19      7.93 o 
  -1  -2   7       10.84        9.36      3.13 o 
   0  -2   7      103.41       96.04      5.46 o 
   1  -2   7       45.54       62.21      1.61 o 
   2  -2   7      132.07      128.54      2.67 o 
   3  -2   7      918.92      940.75      4.66 o 
   4  -2   7      528.10      479.82      6.21 o 
   5  -2   7      208.16      226.82      5.00 o 
   6  -2   7     1603.82     1604.46     12.15 o 
   7  -2   7        7.65        0.97      3.19 o 
   8  -2   7       52.01       24.38      5.92 o 
   9  -2   7        9.99       -3.56      6.85 o 
  -8  -1   7        2.44        3.79      5.92 o 
  -7  -1   7        1.19       -5.62      5.62 o 
  -6  -1   7      301.01      280.03      9.76 o 
  -5  -1   7        2.10       12.64      4.65 o 
  -4  -1   7      215.18      209.83      6.79 o 
  -3  -1   7      690.41      741.60     10.45 o 
  -2  -1   7      893.87     1003.94     10.87 o 
  -1  -1   7     1736.83     1790.23     12.79 o 
   0  -1   7      304.56      305.75      3.80 o 
   1  -1   7     9025.63     9973.94     35.06 o 
   2  -1   7        5.89        7.29      1.14 o 
   3  -1   7     1085.34     1335.94     11.23 o 
   4  -1   7       30.25       19.97      2.82 o 
   5  -1   7      473.90      476.17      6.56 o 
   6  -1   7     1103.54     1096.71     27.26 o 
   7  -1   7       21.21       24.09      3.63 o 
   8  -1   7      134.01      131.13      8.22 o 
   9  -1   7       10.43        9.89      6.31 o 
  -8   0   7        2.71        2.16      6.09 o 
  -7   0   7        6.86        5.32      5.63 o 
  -6   0   7      938.63      873.08     14.62 o 
  -5   0   7        3.58        2.04      5.05 o 
  -4   0   7       77.41       71.99      5.80 o 
  -3   0   7      191.77      203.83      9.16 o 
  -2   0   7     1990.44     1918.63     30.65 o 
  -1   0   7     1416.30     1645.16     12.55 o 
   0   0   7      340.06      300.95      2.91 o 
   1   0   7      602.18      649.94      5.90 o 
   2   0   7       92.22       85.21      3.99 o 
   3   0   7     2456.56     2678.69      9.64 o 
   4   0   7      320.36      331.49      5.29 o 
   5   0   7      144.12      127.68      6.42 o 
   6   0   7        7.43        4.41      3.13 o 
   7   0   7        0.28       -0.99      3.29 o 
   8   0   7      402.64      388.75     21.48 o 
   9   0   7        0.14        4.37      5.85 o 
  10   0   7      106.57      116.35      9.59 o 
  -8   1   7        4.91       -4.11      5.94 o 
  -7   1   7       55.37       92.68      7.40 o 
  -6   1   7     1124.32     1100.65     15.69 o 
  -5   1   7        4.29        9.49      5.14 o 
  -4   1   7      448.97      424.02      9.04 o 
  -3   1   7        1.54        2.71      3.98 o 
  -2   1   7        0.89       -0.36      1.37 o 
  -1   1   7     1066.82     1034.43     12.71 o 
   0   1   7       65.46       62.73      1.81 o 
   1   1   7     3717.37     3563.31     12.05 o 
   2   1   7        0.77        2.01      1.11 o 
   3   1   7     2826.74     2894.64     13.60 o 
   4   1   7      179.51      185.46      3.46 o 
   5   1   7      219.11      226.49      4.01 o 
   6   1   7      335.78      325.35      6.73 o 
   7   1   7        6.32       11.64      3.11 o 
   8   1   7       16.76       21.74      6.13 o 
   9   1   7        8.88       28.92      6.37 o 
  10   1   7        7.05       26.39      6.65 o 
  -8   2   7        0.00        0.05      7.58 o 
  -7   2   7       11.22       16.76      5.54 o 
  -6   2   7      951.28      933.87     14.71 o 
  -5   2   7       96.96       88.60      6.37 o 
  -4   2   7      792.13      785.57     11.67 o 
  -3   2   7      542.22      500.55      8.87 o 
  -2   2   7       46.74       47.72      3.96 o 
  -1   2   7        8.67        4.77      1.32 o 
   0   2   7      179.58      195.84      2.61 o 
   1   2   7      102.00      130.54      2.04 o 
   2   2   7       18.37       22.01      1.19 o 
   3   2   7      602.28      621.08      4.86 o 
   4   2   7      162.80      214.69      5.50 o 
   5   2   7      110.60      100.07      3.17 o 
   6   2   7      724.75      684.79      6.65 o 
   7   2   7        0.05        8.80      4.21 o 
   8   2   7        1.74       13.41      4.20 o 
   9   2   7       11.86       26.61      4.99 o 
  10   2   7        2.02       20.78      7.25 o 
  -8   3   7       29.53       38.74     12.90 o 
  -7   3   7       28.11       -4.59      4.59 o 
  -6   3   7      203.44      199.93      8.49 o 
  -5   3   7        2.21        4.80      5.09 o 
  -4   3   7       22.32        9.14      4.76 o 
  -3   3   7      305.60      347.98      7.97 o 
  -2   3   7     1157.44     1163.34     12.29 o 
  -1   3   7      745.84      777.84      9.46 o 
   0   3   7      150.33      159.53      3.91 o 
   1   3   7      524.54      637.68      5.12 o 
   2   3   7       59.88       70.11      1.52 o 
   3   3   7      244.01      238.22      2.39 o 
   4   3   7        4.26        4.68      2.10 o 
   5   3   7        2.62        3.75      2.73 o 
   6   3   7      283.06      270.55      6.00 o 
   7   3   7        7.73       12.45      4.20 o 
   8   3   7      235.84      212.65      8.72 o 
   9   3   7        0.70        7.74      9.47 o 
  10   3   7       38.77       43.34      5.25 o 
  -8   4   7       15.84       22.53     18.17 o 
  -7   4   7        0.56        8.50      5.83 o 
  -6   4   7       61.97       48.97      6.40 o 
  -5   4   7        2.64        5.45      5.47 o 
  -4   4   7      479.31      454.31     10.10 o 
  -3   4   7        0.58        3.29      4.38 o 
  -2   4   7      411.97      384.34      8.16 o 
  -1   4   7     6415.06     6621.66     68.41 o 
   0   4   7       82.51       68.34      3.17 o 
   1   4   7     1588.65     1620.71      7.64 o 
   2   4   7      323.17      319.03      2.88 o 
   3   4   7      615.42      684.99      7.03 o 
   4   4   7      129.07      125.05      3.62 o 
   5   4   7        1.63        1.27      3.04 o 
   6   4   7        0.24        0.20      7.49 o 
   7   4   7        0.95        7.55      4.37 o 
   8   4   7       20.15       22.85      4.12 o 
   9   4   7      105.22      147.60      6.30 o 
  10   4   7        6.96       18.12     18.89 o 
  -7   5   7        5.48        9.63      4.26 o 
  -6   5   7      353.40      352.03     10.75 o 
  -5   5   7       81.72       94.76      7.09 o 
  -4   5   7     1280.84     1259.83     16.21 o 
  -3   5   7      302.04      299.06      8.50 o 
  -2   5   7       71.85       76.83      5.43 o 
  -1   5   7      176.31      156.10      5.63 o 
   0   5   7       53.74       44.49      2.37 o 
   1   5   7       61.46       81.92      1.93 o 
   2   5   7      705.51      676.40      8.55 o 
   3   5   7       20.55       17.86      1.67 o 
   4   5   7      264.78      228.53      4.29 o 
   5   5   7        0.27        0.89      2.69 o 
   6   5   7      260.92      244.57     12.68 o 
   7   5   7        3.35        9.65      7.42 o 
   8   5   7       55.36       60.00      4.48 o 
   9   5   7        7.39       26.22      4.40 o 
  10   5   7        0.54       29.54     12.18 o 
  -7   6   7        6.90       18.67      7.15 o 
  -6   6   7       88.27       95.36      7.78 o 
  -5   6   7       99.39      115.42      7.42 o 
  -4   6   7       98.18       77.52      6.86 o 
  -3   6   7      213.41      237.71      8.47 o 
  -2   6   7      180.18      173.53      7.29 o 
  -1   6   7      472.32      475.13      7.22 o 
   0   6   7       17.51       16.56      2.11 o 
   1   6   7      213.95      226.84      2.81 o 
   2   6   7       22.08       14.49      1.99 o 
   3   6   7      847.52      865.26      7.15 o 
   4   6   7      549.95      556.83      6.90 o 
   5   6   7       36.44       35.85      7.67 o 
   6   6   7     1418.55     1360.75     11.10 o 
   7   6   7        1.24        0.05      5.24 o 
   8   6   7      102.30      100.52      5.05 o 
   9   6   7        4.65       17.28     12.37 o 
  -6   7   7       14.40        7.03      6.56 o 
  -5   7   7        0.19        0.82      5.81 o 
  -4   7   7      114.92      113.97      7.70 o 
  -3   7   7       19.35       11.14      5.62 o 
  -2   7   7      372.74      351.63      9.61 o 
  -1   7   7      666.39      718.33      8.69 o 
   0   7   7        7.12        7.16      3.19 o 
   1   7   7      543.28      558.73      9.68 o 
   2   7   7        0.12       -0.09      2.11 o 
   3   7   7      295.49      281.08      4.23 o 
   4   7   7       23.70       16.37      4.42 o 
   5   7   7      120.68      113.30      6.30 o 
   6   7   7      228.49      215.40      8.49 o 
   7   7   7        5.38       -4.61      5.46 o 
   8   7   7       11.49        6.90      5.86 o 
   9   7   7       49.22       93.93      7.87 o 
  -6   8   7       39.49       46.46      7.17 o 
  -5   8   7        2.35       12.38      6.09 o 
  -4   8   7       33.94       38.43      6.58 o 
  -3   8   7       36.52       35.36      6.36 o 
  -2   8   7        3.44        2.41      5.36 o 
  -1   8   7        0.81        3.05      3.69 o 
   0   8   7       58.46       49.55      3.91 o 
   1   8   7        8.20        9.28      3.31 o 
   2   8   7      518.63      520.51     10.88 o 
   3   8   7        9.46        9.10      3.31 o 
   4   8   7      144.96      126.73      6.18 o 
   5   8   7       22.25        7.39      4.77 o 
   6   8   7        0.00       -5.30      5.30 o 
   7   8   7       19.33       12.83      5.31 o 
   8   8   7      226.50      191.70      9.30 o 
   9   8   7        3.83       -1.65      6.45 o 
  -5   9   7       98.55      110.85      8.74 o 
  -4   9   7       13.57        7.11      6.64 o 
  -3   9   7       41.14       45.32      6.39 o 
  -2   9   7       16.58        9.81      5.52 o 
  -1   9   7       72.75       58.80      5.71 o 
   0   9   7       26.59       27.35      4.15 o 
   1   9   7      258.41      294.92     12.30 o 
   2   9   7      151.07      149.30      4.99 o 
   3   9   7       49.19       56.67      3.35 o 
   4   9   7      107.50       85.39      5.75 o 
   5   9   7        3.19       12.75      5.64 o 
   6   9   7       18.49        0.54      4.77 o 
   7   9   7        6.88       11.02      5.72 o 
   8   9   7       25.46        3.09      5.57 o 
  -4  10   7        4.80        7.04      6.62 o 
  -3  10   7       37.04       32.09      6.92 o 
  -2  10   7       32.96       32.37      6.48 o 
  -1  10   7        0.94       -1.41      4.22 o 
   0  10   7       13.57       10.07      3.73 o 
   1  10   7       39.49       33.69      6.08 o 
   2  10   7        0.00       -3.60      3.80 o 
   3  10   7        0.05       -1.47      2.56 o 
   4  10   7      159.92      169.96      5.47 o 
   5  10   7       22.91       15.37      5.30 o 
   6  10   7       16.34       15.47      5.11 o 
   7  10   7        4.48       -5.03      5.18 o 
   8  10   7       30.52       30.98      5.89 o 
  -3  11   7        0.04       13.20      7.08 o 
  -2  11   7       14.66        6.96      6.75 o 
  -1  11   7        5.30        6.45      4.16 o 
   0  11   7       26.09       19.95      4.15 o 
   1  11   7        3.36        9.13      3.84 o 
   2  11   7        9.10        8.49      3.85 o 
   3  11   7        0.12       -1.24      3.67 o 
   4  11   7        7.01       26.13      4.34 o 
   5  11   7       12.64       12.31      5.88 o 
   6  11   7       29.97       56.26      5.96 o 
  -2  12   7        0.02       -6.58      6.58 o 
  -1  12   7      106.36      132.72      8.57 o 
   0  12   7        5.26       30.35      8.76 o 
   1  12   7      277.35      301.00     17.51 o 
   2  12   7      193.12      182.96     18.64 o 
   3  12   7        1.19        7.65      5.07 o 
   4  12   7       22.45        4.67      5.53 o 
   5  12   7        2.20       -3.89      5.43 o 
   6  12   7       17.08       48.46     17.69 o 
   0  13   7        0.25       -0.48      6.36 o 
   1  13   7       10.27       22.59      6.95 o 
   3  13   7        0.00        9.38      6.32 o 
   4  13   7       21.49       41.67      5.88 o 
  -1 -12   8        1.85        0.44      6.59 o 
  -4 -11   8       12.57       17.15      7.32 o 
  -3 -11   8       18.44       10.42      6.99 o 
  -2 -11   8        2.43       -5.84      5.84 o 
  -1 -11   8       24.26       20.90      6.90 o 
   0 -11   8       21.55       15.85      6.28 o 
   1 -11   8        0.31       -3.62      5.19 o 
   2 -11   8        8.64       19.33      6.05 o 
   3 -11   8        0.25       30.50      7.49 o 
  -5 -10   8        1.07        6.52      6.48 o 
  -4 -10   8       25.03       47.94      7.37 o 
  -3 -10   8       13.49       10.77      5.99 o 
  -2 -10   8       21.16       19.86      6.48 o 
  -1 -10   8       40.26       42.50      6.57 o 
   0 -10   8        1.35       -4.35      5.42 o 
   1 -10   8       15.53        8.43      5.41 o 
   2 -10   8       94.95       99.49      7.40 o 
   3 -10   8        0.37       17.60      6.63 o 
   4 -10   8       55.05       43.70      7.84 o 
  -6  -9   8        0.65        1.91      5.84 o 
  -5  -9   8       10.16       22.95      7.22 o 
  -4  -9   8        5.81       -1.62      5.93 o 
  -3  -9   8      314.21      313.87     10.72 o 
  -2  -9   8        9.16        2.23      5.86 o 
  -1  -9   8       83.11      100.54      6.85 o 
   0  -9   8        0.52       -4.20      4.90 o 
   1  -9   8        0.10       -0.34      4.81 o 
   2  -9   8        3.70        7.47      4.90 o 
   3  -9   8        2.43        7.87      8.41 o 
   4  -9   8        0.38       -0.08      8.06 o 
   5  -9   8       11.69        4.03      6.61 o 
  -7  -8   8        1.02       -2.88      6.48 o 
  -6  -8   8       84.61      113.57      5.56 o 
  -5  -8   8        0.81       -0.55      5.38 o 
  -4  -8   8        1.68        2.17      5.99 o 
  -3  -8   8       10.87       15.93      5.43 o 
  -2  -8   8        5.83        9.80      5.20 o 
  -1  -8   8        4.38       -1.65      4.91 o 
   0  -8   8       33.51       43.69      5.60 o 
   1  -8   8        5.69        5.50      4.69 o 
   2  -8   8      286.62      277.68      5.99 o 
   3  -8   8        0.03        5.83      6.08 o 
   4  -8   8        0.31        7.83      7.55 o 
   5  -8   8       11.89       -5.37      6.39 o 
   6  -8   8        0.10       -0.50      6.46 o 
  -7  -7   8       19.93       31.09      6.90 o 
  -6  -7   8       19.69       20.58      4.06 o 
  -5  -7   8       18.64       15.11      5.86 o 
  -4  -7   8        7.73       16.20      5.52 o 
  -3  -7   8        9.84        5.78      4.91 o 
  -2  -7   8       37.48       35.46      5.32 o 
  -1  -7   8        0.83        0.11      4.93 o 
   0  -7   8       23.23       26.01      4.82 o 
   1  -7   8       43.39       36.07      3.29 o 
   2  -7   8      863.60      830.18      8.71 o 
   3  -7   8        5.00        2.83      2.88 o 
   4  -7   8      474.42      459.47      7.85 o 
   5  -7   8        1.07        4.55      7.53 o 
   6  -7   8       52.22       56.30      7.54 o 
  -7  -6   8        3.06       -0.55      6.10 o 
  -6  -6   8       18.59       24.61      3.68 o 
  -5  -6   8       32.10       33.84      5.69 o 
  -4  -6   8       12.31       12.53      4.98 o 
  -3  -6   8      269.56      297.08      8.43 o 
  -2  -6   8      128.19      125.47      6.96 o 
  -1  -6   8     1537.32     1442.46     15.68 o 
   0  -6   8       24.15       23.48      4.30 o 
   1  -6   8        1.05       -1.86      3.93 o 
   2  -6   8      239.11      245.03      6.95 o 
   3  -6   8        0.11        2.85      2.58 o 
   4  -6   8       41.29       45.40      4.21 o 
   5  -6   8      312.62      308.95      8.88 o 
   6  -6   8       47.16       56.46     11.37 o 
   7  -6   8       33.00       22.29     13.20 o 
  -8  -5   8       82.22       72.05      7.70 o 
  -7  -5   8        0.25       -0.82      5.79 o 
  -6  -5   8       21.55       31.12      5.90 o 
  -5  -5   8       26.91       15.21      5.13 o 
  -4  -5   8        5.01        7.02      4.73 o 
  -3  -5   8      130.56      131.63      6.59 o 
  -2  -5   8      396.16      399.67      9.21 o 
  -1  -5   8       59.74       50.92      4.71 o 
   0  -5   8     1887.84     1955.89     16.07 o 
   1  -5   8       13.13       12.83      3.39 o 
   2  -5   8      448.68      502.75      5.16 o 
   3  -5   8        4.82        1.32      1.93 o 
   4  -5   8      156.77      150.89      3.95 o 
   5  -5   8      311.72      278.12      7.79 o 
   6  -5   8      210.39      241.37      8.45 o 
   7  -5   8        6.82       -2.98      4.31 o 
   8  -5   8       35.85       15.18      7.36 o 
  -8  -4   8        3.55       15.37      6.65 o 
  -7  -4   8       67.69       65.73      6.81 o 
  -6  -4   8        1.02        0.42      5.39 o 
  -5  -4   8      271.84      271.42     14.02 o 
  -4  -4   8        8.03       12.60      4.85 o 
  -3  -4   8       13.29       12.59      4.85 o 
  -2  -4   8        8.36        6.36      4.27 o 
  -1  -4   8      483.39      437.82      8.26 o 
   0  -4   8       15.77       22.70      3.45 o 
   1  -4   8      198.79      182.51      3.53 o 
   2  -4   8        5.73       21.76      2.56 o 
   3  -4   8       14.08       16.33      1.93 o 
   4  -4   8       28.33       31.51      2.93 o 
   5  -4   8       49.70       66.03      7.01 o 
   6  -4   8       84.64       95.91      4.65 o 
   7  -4   8        4.38       -6.24      6.24 o 
  -8  -3   8       14.98       19.92      6.67 o 
  -7  -3   8       11.19       20.62      5.48 o 
  -6  -3   8      103.75      133.96      7.10 o 
  -5  -3   8      192.16      183.36      7.76 o 
  -4  -3   8       26.36       35.61      4.99 o 
  -3  -3   8        0.36       -3.99      4.40 o 
  -2  -3   8       18.85       14.03      3.91 o 
  -1  -3   8      171.09      169.00      5.61 o 
   0  -3   8        8.13        7.89      2.94 o 
   1  -3   8       71.13       73.29      2.35 o 
   2  -3   8     1477.45     1527.34      6.37 o 
   3  -3   8       13.28       10.26      1.81 o 
   4  -3   8     2914.25     2999.82     38.69 o 
   5  -3   8     2639.68     2471.13     16.56 o 
   6  -3   8      100.10       94.53      6.24 o 
   7  -3   8      103.52       67.16      7.65 o 
   8  -3   8        1.12        8.67      5.72 o 
   9  -3   8        3.51       25.55      7.62 o 
  -8  -2   8        0.31       -6.60      6.60 o 
  -7  -2   8       10.79        7.00      5.79 o 
  -6  -2   8        1.65       12.19      5.56 o 
  -5  -2   8      185.83      162.67      7.43 o 
  -4  -2   8       24.27       32.52      4.74 o 
  -3  -2   8      397.57      429.25      8.79 o 
  -2  -2   8     1212.49     1395.63     13.31 o 
  -1  -2   8      146.28      132.48      4.79 o 
   0  -2   8      763.68      848.34      4.23 o 
   1  -2   8      157.09      156.67      2.25 o 
   2  -2   8     1275.81     1612.19      5.50 o 
   3  -2   8       12.91        8.89      2.07 o 
   4  -2   8     1147.30     1099.22      9.28 o 
   5  -2   8      778.74      746.19     10.47 o 
   6  -2   8      114.91      110.18      4.58 o 
   7  -2   8      102.98      115.16      4.84 o 
   8  -2   8        0.03        5.08      6.17 o 
   9  -2   8        0.04        6.95      6.25 o 
  -8  -1   8       31.44       29.95      6.97 o 
  -7  -1   8        0.33       -4.01      5.84 o 
  -6  -1   8       23.64       17.53      6.06 o 
  -5  -1   8       28.89       35.43      5.57 o 
  -4  -1   8       11.57        5.89      4.39 o 
  -3  -1   8      612.79      597.92     10.13 o 
  -2  -1   8       38.52       33.70      4.16 o 
  -1  -1   8      830.94      757.20     18.81 o 
   0  -1   8      853.81      977.20     10.00 o 
   1  -1   8      212.19      199.40      3.09 o 
   2  -1   8     2483.12     2711.85     14.18 o 
   3  -1   8       98.24       96.64      2.74 o 
   4  -1   8       11.15        9.15      2.81 o 
   5  -1   8        0.40        0.07      3.12 o 
   6  -1   8      118.96      128.84      4.79 o 
   7  -1   8       94.28      104.07      4.67 o 
   8  -1   8        0.41       -1.97      5.60 o 
   9  -1   8      211.18      200.60     10.00 o 
  -8   0   8       12.22       13.82      6.70 o 
  -7   0   8        4.85       -0.27      6.04 o 
  -6   0   8       51.01       76.50      7.38 o 
  -5   0   8      353.72      336.81      9.45 o 
  -4   0   8       29.24       33.68      5.09 o 
  -3   0   8       33.19       26.96      4.72 o 
  -2   0   8      224.29      235.30      3.56 o 
  -1   0   8        0.48       -0.05      2.60 o 
   0   0   8     1298.62     1307.15      9.82 o 
   1   0   8       32.84       28.81      1.44 o 
   2   0   8      456.42      433.62      4.31 o 
   3   0   8      201.10      196.16      4.22 o 
   4   0   8      908.81      949.54     20.78 o 
   5   0   8      295.39      273.71      9.40 o 
   6   0   8      293.47      296.12      5.95 o 
   7   0   8       10.68        4.71      3.50 o 
   8   0   8        1.67        4.94      7.10 o 
   9   0   8       12.29        0.00      6.34 o 
  -8   1   8        6.02       -0.20      6.35 o 
  -7   1   8      341.66      315.74     10.36 o 
  -6   1   8       55.31       62.89      6.84 o 
  -5   1   8     1002.93      942.93     14.16 o 
  -4   1   8       42.91       44.74      5.60 o 
  -3   1   8        9.50        3.15      4.28 o 
  -2   1   8      562.26      581.95      9.97 o 
  -1   1   8       19.06       26.75      1.94 o 
   0   1   8      599.68      609.82      4.20 o 
   1   1   8      264.65      280.80      2.66 o 
   2   1   8      123.13      161.94      3.23 o 
   3   1   8       47.83       45.42      2.86 o 
   4   1   8      757.31      831.97      9.92 o 
   5   1   8     1089.42     1045.29      9.29 o 
   6   1   8       27.70       32.81      6.46 o 
   7   1   8      208.48      212.29      5.67 o 
   8   1   8        0.81       -3.30      3.30 o 
  -8   2   8        0.13       -2.51      5.88 o 
  -7   2   8       21.60       17.90      6.85 o 
  -6   2   8       86.49      101.76      7.61 o 
  -5   2   8        1.55        0.54      5.77 o 
  -4   2   8       26.24       30.86      5.21 o 
  -3   2   8      938.52      913.94     11.90 o 
  -2   2   8      257.06      268.40      6.68 o 
  -1   2   8       22.24       18.29      1.68 o 
   0   2   8       60.53       70.23      2.05 o 
   1   2   8       11.61       18.37      1.46 o 
   2   2   8     1628.29     1976.05     10.42 o 
   3   2   8       11.39        9.57      2.02 o 
   4   2   8      135.45      172.51      3.46 o 
   5   2   8        2.73        0.96      2.42 o 
   6   2   8       68.00       60.80      3.31 o 
   7   2   8     1081.70     1022.33      9.25 o 
   8   2   8        0.37       -1.23      4.20 o 
   9   2   8       52.84       40.80      6.12 o 
  -8   3   8       38.88       61.13      5.02 o 
  -7   3   8       22.56        2.36      6.02 o 
  -6   3   8        3.27       10.04      5.77 o 
  -5   3   8      118.83       98.84      6.96 o 
  -4   3   8        2.69       -4.63      5.14 o 
  -3   3   8      814.01      808.25     11.76 o 
  -2   3   8      455.24      494.28      7.61 o 
  -1   3   8      736.85      669.16     12.78 o 
   0   3   8    11322.60    12057.42     18.56 o 
   1   3   8        0.03        0.28      1.21 o 
   2   3   8      182.73      136.94      1.79 o 
   3   3   8       41.97       32.86      1.48 o 
   4   3   8        3.18        5.16      2.22 o 
   5   3   8      105.40      112.13      4.20 o 
   6   3   8       14.36       21.55      3.82 o 
   7   3   8       11.26        1.69      4.79 o 
   8   3   8        1.27        1.38      4.49 o 
   9   3   8        6.75       10.79      8.91 o 
  10   3   8       32.75       43.42     18.36 o 
  -7   4   8      177.39      183.26      9.26 o 
  -6   4   8        2.15       -0.47      6.03 o 
  -5   4   8      341.41      366.44     10.32 o 
  -4   4   8       33.22       26.59      5.73 o 
  -3   4   8       71.32       55.84      5.54 o 
  -2   4   8      623.83      628.58     10.12 o 
  -1   4   8       55.91       65.06      3.59 o 
   0   4   8     2479.23     2575.38     23.14 o 
   1   4   8       56.84       68.01      2.05 o 
   2   4   8      949.07     1141.14      7.95 o 
   3   4   8      173.30      168.15      4.50 o 
   4   4   8        2.01        6.78      2.58 o 
   5   4   8      367.31      353.23      5.77 o 
   6   4   8      171.15      166.64      6.25 o 
   7   4   8       61.49       61.84      5.34 o 
   8   4   8        1.45       -0.26      6.83 o 
   9   4   8      160.04      141.23      6.19 o 
  10   4   8       15.62       26.08      7.78 o 
  -7   5   8       48.15       55.43      5.01 o 
  -6   5   8        7.10       21.93      6.36 o 
  -5   5   8       78.64       77.40      7.07 o 
  -4   5   8      430.63      487.54     11.15 o 
  -3   5   8      796.16      741.74     12.55 o 
  -2   5   8      731.76      760.52     11.64 o 
  -1   5   8       81.84       68.84      4.86 o 
   0   5   8      112.35      128.27      3.07 o 
   1   5   8       45.31       47.30      2.24 o 
   2   5   8      343.93      341.39      3.78 o 
   3   5   8       64.44       53.87      2.27 o 
   4   5   8      395.45      370.93      9.07 o 
   5   5   8       40.66       40.38      5.40 o 
   6   5   8        8.29       12.94      3.57 o 
   7   5   8      398.37      403.16     23.17 o 
   8   5   8        4.59        4.03      6.83 o 
   9   5   8        9.01       19.96      7.74 o 
  -7   6   8        6.78        7.09      6.87 o 
  -6   6   8        2.40        1.24      5.96 o 
  -5   6   8       24.30       24.06      6.41 o 
  -4   6   8        6.43        1.20      5.93 o 
  -3   6   8      420.31      430.97     10.44 o 
  -2   6   8      529.36      532.93     10.68 o 
  -1   6   8       87.09       79.67      2.89 o 
   0   6   8      402.77      382.15      6.22 o 
   1   6   8        2.59        1.64      1.98 o 
   2   6   8       10.48       19.89      2.50 o 
   3   6   8       21.24       23.68      2.21 o 
   4   6   8       94.51      105.43      3.41 o 
   5   6   8      196.03      197.04      4.62 o 
   6   6   8       23.44       36.62      5.18 o 
   7   6   8      119.25      105.94      4.67 o 
   8   6   8       27.93       61.16     13.62 o 
   9   6   8        1.11        8.67      6.00 o 
  -6   7   8        0.50       -0.16      6.18 o 
  -5   7   8       43.30       72.81      7.27 o 
  -4   7   8        2.06        4.79      5.87 o 
  -3   7   8        0.34        0.57      5.62 o 
  -2   7   8      483.22      487.91     10.80 o 
  -1   7   8        3.22        6.55      3.62 o 
   0   7   8       36.23       44.91      4.97 o 
   1   7   8       42.86       38.69      2.46 o 
   2   7   8        5.35        6.28      2.15 o 
   3   7   8      273.14      240.67      4.08 o 
   4   7   8       10.74        3.56      3.89 o 
   5   7   8       10.40       13.36      4.73 o 
   6   7   8       13.47        2.88      5.63 o 
   7   7   8       19.41       15.61      5.39 o 
   9   7   8      103.28      122.53      8.42 o 
  -6   8   8        0.62        2.65      7.03 o 
  -5   8   8       40.89       45.66      7.52 o 
  -4   8   8       78.65       77.90      7.22 o 
  -3   8   8       65.34       70.43      6.88 o 
  -2   8   8       42.17       29.78      5.70 o 
  -1   8   8        9.47        7.54      3.70 o 
   0   8   8       70.55       86.95      4.39 o 
   1   8   8        3.64        3.66      3.32 o 
   2   8   8      908.09      948.22     21.40 o 
   3   8   8      506.93      464.26      5.43 o 
   4   8   8       64.19       60.35      5.30 o 
   5   8   8      134.45      113.49      6.51 o 
   6   8   8        2.04        1.73      5.02 o 
   8   8   8        7.94       22.21      6.61 o 
   9   8   8        0.30       -6.23      6.23 o 
  -5   9   8       15.84       25.15      7.17 o 
  -4   9   8        5.42        2.63      6.25 o 
  -3   9   8       37.24       33.78      6.46 o 
  -2   9   8      142.94      131.59      7.85 o 
  -1   9   8        0.16       -0.30      3.75 o 
   0   9   8      103.60       80.93      4.63 o 
   1   9   8        0.08        0.97      3.48 o 
   2   9   8       94.97      121.78     14.60 o 
   3   9   8       52.13       51.40      4.24 o 
   4   9   8       75.45       89.89      7.52 o 
   5   9   8      118.42      114.49      6.73 o 
   6   9   8        0.00       -3.15      4.96 o 
   7   9   8      113.68      123.48      7.71 o 
  -4  10   8        2.00       13.05      7.25 o 
  -3  10   8       15.59       26.25      7.29 o 
  -2  10   8        0.51       -1.98      6.27 o 
  -1  10   8       19.20        9.47      5.56 o 
   0  10   8       90.70       95.14     10.55 o 
   1  10   8        8.40        4.16      3.86 o 
   2  10   8        0.03        2.60      3.88 o 
   3  10   8        0.12        2.35      5.14 o 
   4  10   8       45.19       43.26      3.93 o 
   5  10   8      194.21      211.15      7.80 o 
   7  10   8       77.56       99.34      7.47 o 
  -3  11   8        4.20       -1.39      6.69 o 
  -2  11   8       22.66       46.04      7.53 o 
  -1  11   8       37.29       40.98      4.94 o 
   0  11   8      204.37      200.76     15.32 o 
   1  11   8        3.27        5.27      5.76 o 
   2  11   8       52.87       45.99      4.34 o 
   3  11   8       60.23       49.14      4.42 o 
   4  11   8        0.28        9.43      5.94 o 
   5  11   8       20.49       35.77     20.64 o 
   7  11   8        7.06       -4.41      4.41 o 
  -2  12   8       31.31       25.45      7.40 o 
  -1  12   8       23.59       16.82      8.05 o 
   0  12   8       76.17       99.12      7.76 o 
   1  12   8       78.18       93.58     15.14 o 
   2  12   8       28.25       36.87      4.62 o 
   3  12   8       71.83       65.81      8.00 o 
   4  12   8       14.41        2.30      5.27 o 
   5  12   8       11.85       30.01      7.06 o 
   6  12   8        1.73       -3.36      3.36 o 
   0  13   8        5.55        3.80      5.94 o 
   1  13   8        0.75       -5.51      6.09 o 
   2  13   8        0.05       -0.47      6.17 o 
   3  13   8        1.74        6.08     11.66 o 
   4  13   8        7.85       24.16      5.30 o 
  -3 -11   9        0.87       10.92      7.02 o 
  -2 -11   9       38.18       17.77      7.10 o 
  -1 -11   9        5.02       -6.62      6.62 o 
   0 -11   9        3.56       20.93      6.47 o 
   1 -11   9       39.36       23.75      6.42 o 
   2 -11   9        1.15       -6.00      6.21 o 
  -4 -10   9      146.67      153.68      9.79 o 
  -3 -10   9        0.12       10.88      6.44 o 
  -2 -10   9       73.84       61.30      7.36 o 
  -1 -10   9        1.01       -5.34      5.34 o 
   0 -10   9        2.29       17.04      5.84 o 
   1 -10   9       78.78       70.90      6.80 o 
   2 -10   9       52.21       49.76      6.28 o 
   3 -10   9       11.71       34.91      6.95 o 
   4 -10   9        0.05        9.57     16.71 o 
  -5  -9   9        0.60       -6.76      6.76 o 
  -4  -9   9       26.28       34.45      6.61 o 
  -3  -9   9        2.24        7.82      6.28 o 
  -2  -9   9       40.49       47.56      6.98 o 
  -1  -9   9       11.57       13.01      5.39 o 
   0  -9   9      105.99      115.26      7.22 o 
   1  -9   9        5.00       -5.01      5.01 o 
   2  -9   9        1.31       -0.15      4.72 o 
   3  -9   9        0.06        6.97      8.92 o 
   4  -9   9        2.94       12.45      8.34 o 
   5  -9   9       14.31       19.65      6.61 o 
  -6  -8   9       13.05        6.11     10.72 o 
  -5  -8   9       48.05       52.16      6.86 o 
  -4  -8   9        9.89        7.60      5.91 o 
  -3  -8   9        2.08       -0.12      5.81 o 
  -2  -8   9      412.55      397.48     10.61 o 
  -1  -8   9       56.30       52.51      6.03 o 
   0  -8   9       62.98       62.53      5.82 o 
   1  -8   9      244.62      253.06      8.38 o 
   2  -8   9       19.12       13.68      3.61 o 
   3  -8   9      304.93      287.62      6.70 o 
   4  -8   9        7.48       12.62      4.13 o 
   5  -8   9        2.89       -0.40     12.90 o 
  -7  -7   9        3.47        1.98      5.95 o 
  -6  -7   9       24.22       27.32      4.39 o 
  -5  -7   9       53.43       65.63      6.97 o 
  -4  -7   9      454.65      465.07     11.72 o 
  -3  -7   9        0.00        0.19      5.01 o 
  -2  -7   9      139.98      148.12      7.11 o 
  -1  -7   9        2.12       -2.72      5.27 o 
   0  -7   9       39.51       38.95      5.16 o 
   1  -7   9      492.95      520.37     10.46 o 
   2  -7   9      110.13       98.85      4.33 o 
   3  -7   9       36.69       31.04      3.98 o 
   4  -7   9       38.63       34.58      5.30 o 
   5  -7   9       51.84       62.21     17.28 o 
   6  -7   9       37.06       27.86      7.07 o 
   7  -7   9        4.09       -5.82      6.84 o 
  -7  -6   9       19.01       11.09      6.05 o 
  -6  -6   9       24.25       35.27      6.23 o 
  -5  -6   9        9.44        5.60      5.28 o 
  -4  -6   9       18.81       15.95      5.35 o 
  -3  -6   9        0.09       12.35      5.23 o 
  -2  -6   9      485.30      410.29      9.82 o 
  -1  -6   9      333.95      341.45      9.19 o 
   0  -6   9      129.33      116.01      6.16 o 
   1  -6   9      355.16      382.13      8.48 o 
   2  -6   9        0.15       -2.49      2.49 o 
   3  -6   9      551.90      498.79      8.19 o 
   4  -6   9       26.63       16.45      3.64 o 
   5  -6   9      140.11      142.87      5.62 o 
   6  -6   9       26.92       14.29      3.17 o 
   7  -6   9        5.93       22.08      6.39 o 
  -7  -5   9       13.65       18.42      6.54 o 
  -6  -5   9       46.95       48.19      6.52 o 
  -5  -5   9        0.00        2.36      5.57 o 
  -4  -5   9        0.83       10.82      5.18 o 
  -3  -5   9       10.31       11.03      4.75 o 
  -2  -5   9      983.02      940.46     13.52 o 
  -1  -5   9       89.84       82.97      5.62 o 
   0  -5   9      820.17      714.94     10.85 o 
   1  -5   9      177.91      174.96      5.86 o 
   2  -5   9       10.71       10.45      2.88 o 
   3  -5   9      543.47      550.51      7.36 o 
   4  -5   9       30.21       24.48      3.02 o 
   5  -5   9        2.83        8.75      6.07 o 
   6  -5   9       15.73       23.09      4.23 o 
   7  -5   9        1.72       -5.42      6.03 o 
   8  -5   9      129.71      156.48      9.92 o 
  -8  -4   9       13.22       21.25      7.00 o 
  -7  -4   9        6.09        0.45      5.95 o 
  -6  -4   9        6.67       15.29      5.60 o 
  -5  -4   9      124.79      143.29      7.51 o 
  -4  -4   9      217.17      203.66      7.89 o 
  -3  -4   9       12.93       12.19      5.01 o 
  -2  -4   9      259.04      292.77      8.02 o 
  -1  -4   9      276.42      280.77      7.24 o 
   0  -4   9       11.11       14.93      3.81 o 
   1  -4   9     1009.12     1034.26      6.62 o 
   2  -4   9        0.11       -0.06      1.79 o 
   3  -4   9      186.88      189.53      6.00 o 
   4  -4   9       58.70       62.51      4.03 o 
   5  -4   9      429.26      461.59      8.18 o 
   6  -4   9      127.78      109.93      8.24 o 
   7  -4   9        0.01       -4.87      6.04 o 
   8  -4   9        1.28       -6.64      7.11 o 
  -8  -3   9        0.72       15.87      7.10 o 
  -7  -3   9       23.83       37.15      6.04 o 
  -6  -3   9       72.50       70.62      6.72 o 
  -5  -3   9        2.95        5.71      5.34 o 
  -4  -3   9       94.14       68.28      5.86 o 
  -3  -3   9        6.13        9.43      4.55 o 
  -2  -3   9       93.36      100.19      5.41 o 
  -1  -3   9      460.00      454.38      8.23 o 
   0  -3   9       40.02       39.31      3.73 o 
   1  -3   9      710.75      842.20      8.40 o 
   2  -3   9       10.53        5.39      1.77 o 
   3  -3   9      305.63      298.68      7.32 o 
   4  -3   9      140.34      153.74     10.28 o 
   5  -3   9     1356.62     1355.17     11.37 o 
   6  -3   9       25.97       34.52      4.04 o 
   7  -3   9        6.55        1.52      5.78 o 
   9  -3   9       11.91       -7.28      7.28 o 
  -7  -2   9       37.07       40.21      7.08 o 
  -6  -2   9        6.16       14.94      5.56 o 
  -5  -2   9        1.17       -4.20      4.85 o 
  -4  -2   9       25.16       25.89      5.03 o 
  -3  -2   9       22.58       13.21      4.52 o 
  -2  -2   9      398.31      429.97      8.69 o 
  -1  -2   9        0.10       -1.53      3.13 o 
   0  -2   9      271.80      236.14      4.45 o 
   1  -2   9      996.58     1203.29      6.06 o 
   2  -2   9       21.58       14.68      1.40 o 
   3  -2   9       70.70       69.67      4.26 o 
   4  -2   9      110.66       99.50      5.08 o 
   5  -2   9       19.52       11.87      3.51 o 
   6  -2   9        1.64        1.67      3.58 o 
   7  -2   9        0.06       -3.63      7.40 o 
   8  -2   9       42.24       34.50      7.00 o 
   9  -2   9        0.08        2.42      6.25 o 
  -8  -1   9       28.35       26.28      7.35 o 
  -7  -1   9        7.38        0.57      6.42 o 
  -6  -1   9       41.95       20.73      6.65 o 
  -5  -1   9        0.08       -1.64      5.10 o 
  -4  -1   9       50.80       48.99      5.48 o 
  -3  -1   9        5.43        8.45      4.24 o 
  -2  -1   9      453.24      405.20      8.12 o 
  -1  -1   9        7.55        6.36      2.54 o 
   0  -1   9      122.94      111.12      3.07 o 
   1  -1   9     3513.34     3570.87      8.54 o 
   2  -1   9        2.11       -0.03      1.05 o 
   3  -1   9      743.80      750.21      5.87 o 
   4  -1   9      168.39      159.70      5.31 o 
   5  -1   9       28.73       25.18      3.52 o 
   6  -1   9       42.09       34.01      3.98 o 
   7  -1   9        4.37        0.33      3.51 o 
   8  -1   9        1.17        5.74      3.58 o 
   9  -1   9        6.43       22.68      7.16 o 
  -8   0   9        0.68       -0.24      6.45 o 
  -7   0   9        1.97       -5.23      6.30 o 
  -6   0   9      451.82      473.82     11.81 o 
  -5   0   9        4.70        6.23      5.38 o 
  -4   0   9      405.35      404.97      9.55 o 
  -3   0   9       55.01       57.52      5.05 o 
  -2   0   9       32.25       29.99      2.26 o 
  -1   0   9       72.64       81.57      4.38 o 
   0   0   9        5.97        8.76      2.10 o 
   1   0   9      146.90      128.11      4.09 o 
   2   0   9        0.01        0.44      1.15 o 
   3   0   9       28.65       21.89      2.92 o 
   4   0   9      109.69      118.08      6.40 o 
   5   0   9        0.13       -0.27      3.17 o 
   6   0   9       22.23       19.82      4.31 o 
   7   0   9       52.66       44.29      6.55 o 
   8   0   9       47.21       51.28     16.16 o 
   9   0   9        7.09       27.27      7.07 o 
  -8   1   9        0.26       -1.18      5.98 o 
  -7   1   9       99.76      124.34      8.03 o 
  -6   1   9       59.95       60.66      7.05 o 
  -5   1   9       21.36       20.11      5.61 o 
  -4   1   9      970.22      968.49     13.61 o 
  -3   1   9        3.33       -4.34      4.34 o 
  -2   1   9       62.75       54.11      4.57 o 
  -1   1   9        0.76        2.26      1.77 o 
   0   1   9        9.33       12.62      1.72 o 
   1   1   9        1.68        6.27      1.64 o 
   2   1   9        4.03        2.30      1.18 o 
   3   1   9      264.92      226.20      6.63 o 
   4   1   9      149.42      156.73      4.45 o 
   5   1   9        5.34        5.12      3.05 o 
   6   1   9        0.72       -1.91      5.60 o 
   7   1   9        0.13       -1.94      4.74 o 
   8   1   9      220.09      228.27      9.31 o 
   9   1   9        0.92       14.70      5.83 o 
  -8   2   9        0.96       -3.97      7.68 o 
  -7   2   9       65.48       82.88      7.45 o 
  -6   2   9       75.23       64.27      7.33 o 
  -5   2   9        0.58       -1.24      5.28 o 
  -4   2   9      265.29      263.27      8.37 o 
  -3   2   9        0.08       -1.27      4.52 o 
  -2   2   9       14.76       19.75      4.07 o 
  -1   2   9        6.71        4.36      1.69 o 
   0   2   9        8.78       10.61      1.73 o 
   1   2   9      180.16      157.25      2.87 o 
   2   2   9        5.55        3.59      1.64 o 
   3   2   9        0.09        3.99      2.62 o 
   4   2   9        4.29        6.06      2.37 o 
   5   2   9        0.12        1.25      2.59 o 
   6   2   9       82.13       83.28      7.98 o 
   7   2   9       55.65       67.80      3.81 o 
   8   2   9       89.47       65.20      6.73 o 
   9   2   9        7.12       18.86      6.30 o 
  10   2   9        0.42        5.10      6.57 o 
  -7   3   9       10.41        1.26      5.87 o 
  -6   3   9       41.14       46.37      6.45 o 
  -5   3   9        0.00        0.00      5.57 o 
  -4   3   9        1.83       -0.51      5.20 o 
  -3   3   9       78.79       75.22      5.64 o 
  -2   3   9        4.27       -0.83      3.96 o 
  -1   3   9      127.63      143.45      2.38 o 
   0   3   9      445.34      403.91      4.72 o 
   1   3   9     3603.10     3930.25     15.60 o 
   2   3   9       24.71       17.54      1.48 o 
   3   3   9      911.66     1032.24     10.53 o 
   4   3   9       23.81       16.35      2.38 o 
   5   3   9      214.09      194.17      4.29 o 
   6   3   9      174.86      150.71      4.21 o 
   7   3   9       42.92       43.62      7.80 o 
   8   3   9      248.30      276.85      7.08 o 
   9   3   9        0.90        3.61      4.63 o 
  10   3   9       14.16       13.32      6.32 o 
  -7   4   9       62.62       71.62      8.04 o 
  -6   4   9        5.14        6.82      6.29 o 
  -4   4   9      318.00      280.14      9.18 o 
  -3   4   9      186.35      202.07      7.60 o 
  -2   4   9       82.45       73.86      5.54 o 
  -1   4   9        1.21        0.95      3.00 o 
   0   4   9       13.98       19.06      2.32 o 
   1   4   9       55.72       74.02      1.78 o 
   2   4   9       86.20       77.97      1.88 o 
   3   4   9      307.40      271.78      6.66 o 
   4   4   9        1.24        0.40      2.54 o 
   5   4   9       51.78       58.96      4.10 o 
   6   4   9        1.31       -3.29      4.77 o 
   7   4   9       10.61       15.19      4.18 o 
   8   4   9        0.52       11.00      5.43 o 
   9   4   9       27.24       33.78      8.06 o 
  -7   5   9       33.51       64.20      8.16 o 
  -6   5   9       23.98       29.56      6.71 o 
  -5   5   9       23.63       23.07      6.14 o 
  -4   5   9      598.17      607.33     12.53 o 
  -3   5   9      153.47      148.07      7.43 o 
  -2   5   9      394.96      416.37      9.63 o 
  -1   5   9     1209.29     1211.96     10.00 o 
   0   5   9        0.00        0.76      2.21 o 
   1   5   9      417.36      462.84      5.44 o 
   2   5   9        4.57        1.51      1.63 o 
   3   5   9      238.22      248.00      3.70 o 
   4   5   9      119.43      115.61      3.72 o 
   5   5   9        3.59       11.53      3.34 o 
   6   5   9      134.27      109.25      4.70 o 
   7   5   9        7.69       25.35      4.04 o 
   8   5   9        1.30       20.39      4.75 o 
   9   5   9       22.65       47.29      8.81 o 
  -6   6   9        0.21       -2.99      6.20 o 
  -5   6   9        3.25        1.69      5.81 o 
  -4   6   9       22.83       27.07      6.17 o 
  -3   6   9       34.07       35.14      5.85 o 
  -2   6   9       23.33       21.94      5.32 o 
  -1   6   9        6.78        8.51      2.43 o 
   0   6   9        0.35       -0.67      2.25 o 
   1   6   9      312.23      323.59      4.34 o 
   2   6   9        2.05       -0.89      1.97 o 
   3   6   9      208.58      204.30      3.47 o 
   4   6   9        4.81       -0.75      3.68 o 
   5   6   9        4.08        6.10      2.89 o 
   6   6   9      811.66      791.23     31.45 o 
   7   6   9        0.29       26.04      5.88 o 
   8   6   9      230.05      241.31      6.57 o 
   9   6   9        0.60       31.09      4.43 o 
  -6   7   9       24.46       37.74      7.58 o 
  -5   7   9       14.66       25.18      7.05 o 
  -4   7   9       60.23       56.98      7.04 o 
  -3   7   9       17.33       14.34      6.04 o 
  -2   7   9       99.87       82.81      6.60 o 
  -1   7   9        2.29        8.91      3.60 o 
   0   7   9        0.47       -1.07      2.20 o 
   1   7   9      392.73      402.62      7.63 o 
   2   7   9        6.05        8.14      3.09 o 
   3   7   9      412.96      399.43      4.81 o 
   4   7   9      119.44      108.89      5.59 o 
   5   7   9        6.78        6.69      4.71 o 
   6   7   9       20.37       24.24      5.74 o 
   7   7   9        5.72        1.27      5.17 o 
   8   7   9        7.17       39.30      6.70 o 
   9   7   9       27.43       52.11      7.07 o 
  -5   8   9       24.99       25.15      6.75 o 
  -4   8   9        1.39        1.22      6.53 o 
  -3   8   9       16.87       12.29      5.90 o 
  -2   8   9       25.90       32.46      5.99 o 
  -1   8   9       99.48       87.70      4.69 o 
   0   8   9        0.10       -3.52      3.52 o 
   1   8   9       12.44       21.60      3.58 o 
   2   8   9       62.03       60.39      4.33 o 
   3   8   9      645.48      680.40      6.38 o 
   4   8   9      219.27      213.71      5.53 o 
   5   8   9       17.11       19.41      5.24 o 
   7   8   9        1.08        0.14      5.17 o 
   8   8   9        3.21       -0.12      4.97 o 
  -5   9   9        3.87       16.07      7.15 o 
  -4   9   9       54.86       65.14      7.73 o 
  -3   9   9       17.17       21.99      6.55 o 
  -2   9   9       16.10       15.71      6.14 o 
  -1   9   9        3.04        1.92      9.80 o 
   0   9   9        0.75       -2.91      3.79 o 
   1   9   9       25.74       29.74      7.85 o 
   2   9   9       39.79       45.99      4.06 o 
   3   9   9       50.67       47.08      4.39 o 
   4   9   9       59.21       56.64      4.01 o 
   5   9   9        5.64       -4.81      4.81 o 
   6   9   9       11.72       18.79      5.28 o 
   8   9   9       20.66       35.74      6.65 o 
  -4  10   9        0.59        7.80      7.31 o 
  -3  10   9       11.50       22.36      6.55 o 
  -2  10   9        0.30       -1.43      5.94 o 
  -1  10   9       17.02       18.07      4.32 o 
   0  10   9        6.32        6.06      6.69 o 
   1  10   9      164.66      153.53      5.43 o 
   2  10   9       48.04       39.21      4.09 o 
   3  10   9       21.55       24.32      3.88 o 
   4  10   9       43.58       39.73      6.24 o 
   5  10   9        0.86       -6.00      6.00 o 
   6  10   9       13.82       13.01      4.96 o 
  -3  11   9        0.50       -6.81      6.81 o 
  -2  11   9        9.52        4.00      6.41 o 
  -1  11   9       99.87       99.43      5.54 o 
   0  11   9        5.25        7.50      6.18 o 
   1  11   9        5.33       11.14      4.17 o 
   2  11   9       80.04       78.83      4.85 o 
   3  11   9       93.70       93.00      5.04 o 
   4  11   9       50.63       38.06      6.53 o 
   5  11   9        0.18       -3.22      3.22 o 
   6  11   9        1.80        6.23      5.88 o 
   7  11   9        5.70        8.70      5.01 o 
  -1  12   9        0.16       -0.29      6.80 o 
   0  12   9        2.55       16.44      9.55 o 
   1  12   9       47.38       62.51      5.04 o 
   2  12   9        8.39       -0.18      4.22 o 
   3  12   9       30.79       24.62      4.25 o 
   4  12   9       90.32       89.55      7.68 o 
   5  12   9        0.53        8.71      5.62 o 
   1  13   9       15.97       12.12      5.90 o 
   2  13   9        8.04        5.53      6.37 o 
   3  13   9        3.49        7.01      7.18 o 
  -2 -11  10        0.03        1.75      6.51 o 
  -1 -11  10        0.02       -4.18      6.37 o 
   0 -11  10       20.56       10.38      5.91 o 
   1 -11  10        9.50       22.99      6.64 o 
  -4 -10  10       25.18       41.14      8.25 o 
  -3 -10  10        2.17       -0.87      6.50 o 
  -2 -10  10        6.86       13.22      6.30 o 
  -1 -10  10       82.25       69.23      6.93 o 
   0 -10  10        0.27       -5.58      5.58 o 
   1 -10  10       84.95       95.10      7.57 o 
   2 -10  10        3.82       -5.30      6.88 o 
   3 -10  10        8.19        2.52      7.44 o 
  -5  -9  10        0.96       -6.25      6.25 o 
  -4  -9  10       11.09       34.83      7.71 o 
  -3  -9  10       81.59       76.49      7.65 o 
  -2  -9  10        0.03        1.61      6.03 o 
  -1  -9  10      310.91      309.44     10.10 o 
   0  -9  10      175.11      172.32      7.90 o 
   1  -9  10        1.82        8.49      5.22 o 
   2  -9  10       68.86       71.07      4.89 o 
   3  -9  10        7.01       -2.14      6.12 o 
   4  -9  10       50.25       54.32     29.55 o 
  -6  -8  10       35.28       34.55      6.93 o 
  -5  -8  10      216.33      206.34      9.80 o 
  -4  -8  10        7.83        7.74      6.22 o 
  -3  -8  10      614.59      611.88     13.58 o 
  -2  -8  10       28.24       34.27      6.00 o 
  -1  -8  10       49.56       46.44      6.34 o 
   0  -8  10      300.79      300.43      9.20 o 
   1  -8  10      187.57      185.34      7.71 o 
   2  -8  10       61.25       60.61      4.46 o 
   3  -8  10       25.38       16.02      4.23 o 
   4  -8  10       64.69       48.86      6.81 o 
   5  -8  10       18.50       23.03     19.66 o 
  -6  -7  10        0.43       13.82      6.96 o 
  -5  -7  10       45.17       41.82      6.80 o 
  -4  -7  10       28.06       37.46      6.68 o 
  -3  -7  10       35.02       37.61      6.13 o 
  -2  -7  10        3.50       -2.47      5.13 o 
  -1  -7  10       76.83       83.89      6.58 o 
   0  -7  10      187.39      180.96      7.60 o 
   1  -7  10      168.24      147.52      6.84 o 
   2  -7  10       12.79       17.96      3.69 o 
   3  -7  10        0.10        0.76      5.59 o 
   4  -7  10      188.58      208.84      6.27 o 
   5  -7  10       23.29       28.00      7.64 o 
  -7  -6  10        3.02        0.55      7.04 o 
  -6  -6  10       15.67       27.71      6.59 o 
  -5  -6  10       29.11       20.77      6.04 o 
  -4  -6  10        0.54       -1.82      5.62 o 
  -3  -6  10      128.61      113.10      6.77 o 
  -2  -6  10        8.39       17.14      5.27 o 
  -1  -6  10     2419.92     2347.34     20.75 o 
   0  -6  10      687.03      662.09     11.40 o 
   1  -6  10      182.30      156.34      6.43 o 
   2  -6  10      513.93      502.94      7.19 o 
   3  -6  10        3.58        5.44      5.74 o 
   4  -6  10      103.93       93.01      7.49 o 
   5  -6  10        3.50       -2.33      3.81 o 
   6  -6  10        1.33       -0.23      5.58 o 
   7  -6  10       33.04       17.74      6.72 o 
  -7  -5  10       59.09       61.26      7.11 o 
  -6  -5  10       22.03       25.85      6.04 o 
  -5  -5  10       93.71      103.43      7.46 o 
  -4  -5  10        3.54       -2.74      5.11 o 
  -3  -5  10      266.47      261.27      8.45 o 
  -2  -5  10       23.06       26.32      5.72 o 
  -1  -5  10       19.73       17.57      5.33 o 
   0  -5  10     1612.92     1563.56     15.68 o 
   1  -5  10      327.87      315.10      8.67 o 
   2  -5  10       41.07       57.55      5.57 o 
   3  -5  10        4.86        7.28      3.51 o 
   4  -5  10      177.43      157.81      5.17 o 
   5  -5  10       39.20       38.88      4.10 o 
   6  -5  10       15.42       12.81      8.21 o 
   7  -5  10       16.08       29.24      7.13 o 
   8  -5  10        3.36       19.16      7.94 o 
  -7  -4  10        0.05       -6.28      6.28 o 
  -6  -4  10        2.31        9.50      5.52 o 
  -5  -4  10      267.02      245.59      9.28 o 
  -4  -4  10        2.80        5.69      4.99 o 
  -3  -4  10      490.35      453.93     10.15 o 
  -2  -4  10      146.41      159.12      7.37 o 
  -1  -4  10      410.07      392.07      8.61 o 
   0  -4  10      698.45      690.25     10.26 o 
   1  -4  10      235.81      213.09      3.63 o 
   2  -4  10      111.35       93.00      4.92 o 
   3  -4  10        1.06       -0.55      3.23 o 
   4  -4  10       59.41       65.03      4.32 o 
   5  -4  10       46.50       52.57     13.57 o 
   6  -4  10       81.86       89.31      4.71 o 
   7  -4  10       22.46       28.96      8.35 o 
   8  -4  10        0.08       11.55      7.60 o 
  -7  -3  10        1.64        6.06      6.02 o 
  -6  -3  10        5.09        1.91      5.51 o 
  -5  -3  10        0.48        5.21      5.65 o 
  -4  -3  10        0.03       -4.14      4.66 o 
  -3  -3  10      152.60      156.60      6.93 o 
  -2  -3  10      109.72       98.77      5.66 o 
  -1  -3  10     1320.39     1305.26     13.70 o 
   0  -3  10      483.97      501.91      6.12 o 
   1  -3  10       95.33       88.75      2.73 o 
   2  -3  10      210.10      211.52      3.43 o 
   3  -3  10        0.98        2.74      3.25 o 
   4  -3  10      257.30      257.10      7.08 o 
   5  -3  10      103.43      107.39      4.75 o 
   6  -3  10      145.48      130.28      6.05 o 
   7  -3  10       85.11       89.83      8.25 o 
   8  -3  10        0.05       -7.22      7.22 o 
  -8  -2  10        8.92        1.61      7.47 o 
  -7  -2  10       70.32       68.40      7.57 o 
  -6  -2  10        4.31        8.36      5.56 o 
  -5  -2  10      133.35      116.39      7.15 o 
  -4  -2  10        0.17       -0.33      4.61 o 
  -3  -2  10        2.83       -0.89      4.65 o 
  -2  -2  10       20.30       16.15      4.22 o 
  -1  -2  10      102.46       93.68      3.41 o 
   0  -2  10     1021.74      916.11      7.55 o 
   1  -2  10        4.61        7.58      1.43 o 
   2  -2  10     1048.52     1199.75      9.13 o 
   3  -2  10       87.36       75.71      2.91 o 
   4  -2  10        7.17        5.95      3.43 o 
   5  -2  10        0.08       -1.79      3.55 o 
   6  -2  10       61.61       69.80      8.13 o 
   7  -2  10       18.80       25.88      3.97 o 
   8  -2  10        2.16       -6.52      6.52 o 
   9  -2  10        6.39       -6.85      6.85 o 
  -8  -1  10       57.15       76.06      8.35 o 
  -7  -1  10        0.06       -6.07      6.24 o 
  -6  -1  10       35.63       32.51      6.43 o 
  -5  -1  10      171.54      181.15      8.30 o 
  -4  -1  10        5.22        5.69      4.98 o 
  -3  -1  10      231.58      215.63      7.30 o 
  -2  -1  10        0.37        4.35      2.37 o 
  -1  -1  10       88.69       77.64      3.67 o 
   0  -1  10       31.37       41.78      2.64 o 
   1  -1  10      311.79      276.43      3.33 o 
   2  -1  10      967.00     1009.01      8.65 o 
   3  -1  10        1.35        4.33      2.28 o 
   4  -1  10     1109.16     1150.93      9.99 o 
   5  -1  10      243.03      215.55     11.33 o 
   6  -1  10       56.68       41.86      4.20 o 
   7  -1  10      211.50      185.68      5.91 o 
   8  -1  10        5.34        5.13     10.39 o 
  -8   0  10       16.60       16.16      7.55 o 
  -7   0  10       17.57        7.50      6.32 o 
  -6   0  10       59.02       74.38      7.55 o 
  -5   0  10      271.95      251.34      9.05 o 
  -4   0  10       13.08       14.02      5.20 o 
  -3   0  10      774.74      775.88     11.81 o 
  -2   0  10        4.80        5.48      2.12 o 
  -1   0  10        0.10       -0.04      2.07 o 
   0   0  10       98.32      100.78      2.45 o 
   1   0  10       34.54       28.40      2.07 o 
   2   0  10      242.02      224.98      2.60 o 
   3   0  10       82.15       69.97      3.55 o 
   4   0  10        3.21        6.92      3.31 o 
   5   0  10        0.10        2.43      3.44 o 
   6   0  10      199.89      199.92      5.83 o 
   7   0  10       21.77       28.23      7.92 o 
   8   0  10        5.49       -3.28      3.28 o 
   9   0  10        2.88       -6.55      6.55 o 
  -7   1  10       21.71       38.97      6.98 o 
  -6   1  10       14.00       15.34      6.27 o 
  -5   1  10       57.16       59.99      6.60 o 
  -4   1  10       41.50       43.39      5.77 o 
  -3   1  10       30.48       18.56      5.11 o 
  -2   1  10       23.74       23.42      4.24 o 
  -1   1  10       93.23       95.99      2.97 o 
   0   1  10      574.79      515.60      4.41 o 
   1   1  10        7.02        5.05      1.57 o 
   2   1  10       30.60       23.53      2.98 o 
   3   1  10      156.97      147.22      4.22 o 
   4   1  10      210.62      191.10      4.85 o 
   5   1  10      486.67      488.68      7.18 o 
   6   1  10      179.57      185.83      5.62 o 
   7   1  10       60.52       43.55      4.36 o 
   8   1  10        0.11        5.02      9.03 o 
   9   1  10        1.12       -0.96      5.91 o 
  -7   2  10      164.28      147.83      8.71 o 
  -6   2  10       37.39       41.00      7.04 o 
  -5   2  10        1.01       -1.21      5.59 o 
  -4   2  10        7.69        7.33      5.07 o 
  -3   2  10       31.10       25.34      5.11 o 
  -2   2  10      223.87      192.29      6.57 o 
  -1   2  10        0.32       -0.83      1.80 o 
   0   2  10      291.77      270.37      3.45 o 
   1   2  10        7.27        7.01      1.63 o 
   2   2  10     1164.74     1403.92      6.01 o 
   3   2  10       93.64      101.78      7.54 o 
   4   2  10      178.94      182.59      5.32 o 
   5   2  10      316.00      324.79      6.16 o 
   6   2  10      142.17      137.99      5.10 o 
   7   2  10     1116.99     1062.32     13.96 o 
   8   2  10        0.08       -3.63      3.63 o 
   9   2  10        2.14        8.73      6.25 o 
  -7   3  10       48.57       21.44      7.07 o 
  -6   3  10       20.24       33.52      6.68 o 
  -5   3  10      345.25      333.94     10.11 o 
  -4   3  10        0.00       -5.10      5.10 o 
  -3   3  10      540.38      498.71     10.17 o 
  -2   3  10       10.91        5.02      4.23 o 
  -1   3  10      111.83      102.67      3.79 o 
   0   3  10      776.60      774.88      6.99 o 
   1   3  10       29.99       21.42      1.79 o 
   2   3  10     1776.77     1796.20     10.88 o 
   3   3  10      640.35      584.16     10.35 o 
   4   3  10       73.63       69.33      2.92 o 
   5   3  10       10.19       14.15      2.76 o 
   6   3  10      335.09      345.02      5.60 o 
   7   3  10       13.44       18.45      8.93 o 
   8   3  10       29.31       36.00     16.32 o 
   9   3  10       22.10       19.05      6.84 o 
  -7   4  10        0.06       -2.44      6.72 o 
  -6   4  10        3.11        3.22      5.80 o 
  -5   4  10        0.33       -5.83      5.83 o 
  -4   4  10        7.13       -5.09      5.56 o 
  -3   4  10      364.04      351.02      9.40 o 
  -2   4  10       11.70        4.21      4.51 o 
  -1   4  10       27.28       24.02      3.39 o 
   0   4  10        2.99        0.48      1.59 o 
   1   4  10       22.37       40.93      2.36 o 
   2   4  10      667.52      703.69      5.71 o 
   3   4  10       63.75       42.32      3.30 o 
   4   4  10        0.65        1.10      2.30 o 
   5   4  10       38.85       40.61      6.44 o 
   6   4  10      255.73      281.78      8.44 o 
   7   4  10      214.26      185.90      6.23 o 
   8   4  10       10.91        5.64      4.63 o 
   9   4  10       25.40       25.20      4.76 o 
  -6   5  10        3.75        4.35      6.20 o 
  -5   5  10       31.82       32.33      6.17 o 
  -4   5  10        0.32       -4.04      5.79 o 
  -3   5  10      198.60      208.07      8.30 o 
  -2   5  10        0.18        3.01      4.92 o 
  -1   5  10      319.32      308.67      6.01 o 
   0   5  10     1291.06     1278.60     10.16 o 
   1   5  10       53.31       61.20      3.61 o 
   2   5  10     1236.46     1360.74     12.78 o 
   3   5  10        1.49        0.99      2.60 o 
   4   5  10       73.78       67.77      3.35 o 
   5   5  10      354.66      347.84      9.39 o 
   6   5  10        1.55        5.42      4.09 o 
   7   5  10      801.04      788.67     13.38 o 
   8   5  10        3.19        5.15      7.18 o 
   9   5  10       80.29       56.80      6.91 o 
  -6   6  10        0.01       -4.08      6.24 o 
  -5   6  10       51.61       44.38      6.75 o 
  -4   6  10        0.52        3.33      5.81 o 
  -3   6  10      116.34      110.36      7.36 o 
  -2   6  10       96.38      114.63      6.91 o 
  -1   6  10       54.54       55.51      3.05 o 
   0   6  10       65.71       56.74      3.66 o 
   1   6  10        0.57        1.46      2.54 o 
   2   6  10      464.14      525.85     16.74 o 
   3   6  10      150.91      154.38      4.31 o 
   4   6  10      106.58      109.21      5.45 o 
   5   6  10      120.75      114.87     10.44 o 
   6   6  10      161.26      181.01     11.22 o 
   7   6  10       97.99      108.84      9.58 o 
   8   6  10       28.67       53.71     23.91 o 
   9   6  10       50.46       54.75      8.97 o 
  -6   7  10        2.88       15.09      7.30 o 
  -5   7  10       10.45       23.94      7.08 o 
  -4   7  10        9.02       14.90      6.93 o 
  -3   7  10        6.82       14.49      5.92 o 
  -2   7  10       50.88       46.04      5.97 o 
  -1   7  10       99.29       82.79      4.64 o 
   0   7  10       41.33       52.83      2.97 o 
   1   7  10       13.38       13.10      2.46 o 
   2   7  10      135.05      130.92      7.12 o 
   3   7  10      163.83      149.68      4.47 o 
   4   7  10       59.72       61.58      9.22 o 
   5   7  10      146.74      152.16      7.18 o 
   6   7  10      101.19      101.53      7.06 o 
   7   7  10       34.18       65.57      6.69 o 
   8   7  10       10.43       21.76      5.92 o 
   9   7  10       13.24       35.07      6.46 o 
  -5   8  10       39.29       34.28      6.87 o 
  -4   8  10       36.91       15.96      6.61 o 
  -3   8  10       28.82       32.19      6.38 o 
  -2   8  10        0.17        1.30      5.61 o 
  -1   8  10       23.43       20.32      4.06 o 
   0   8  10       48.71       34.05      4.01 o 
   1   8  10       16.21       11.72      3.55 o 
   2   8  10      370.98      360.64      8.31 o 
   3   8  10      273.84      300.87      9.78 o 
   4   8  10       24.41       21.92      3.64 o 
   5   8  10      483.57      466.88     10.55 o 
   6   8  10        1.19       -1.97      5.08 o 
   7   8  10        1.11        5.66      5.10 o 
   8   8  10        0.06       63.63      7.48 o 
  -4   9  10       18.14       40.64      7.18 o 
  -3   9  10        8.10        9.39      5.88 o 
  -2   9  10      184.59      212.87      9.15 o 
  -1   9  10        3.81       -0.38      4.17 o 
   0   9  10       54.06       57.17      4.55 o 
   1   9  10        0.30        2.41      3.57 o 
   2   9  10       34.15       25.14      3.88 o 
   3   9  10       73.77       64.20      6.71 o 
   4   9  10        8.02       13.20      6.22 o 
   5   9  10        0.16        0.15      3.57 o 
   7   9  10       33.80       28.10      5.31 o 
   8   9  10        9.25        3.38      4.96 o 
  -3  10  10        9.93       10.82      7.08 o 
  -2  10  10        2.32       18.73      6.96 o 
  -1  10  10       42.64       41.28      8.33 o 
   0  10  10        1.16        0.63      3.94 o 
   1  10  10       17.82       26.78      7.69 o 
   2  10  10      164.12      159.35      5.61 o 
   3  10  10        4.68        5.30      6.08 o 
   4  10  10       15.25       14.17      5.73 o 
   5  10  10        0.02        1.41      4.46 o 
   6  10  10        5.17       -4.49      4.49 o 
  -2  11  10        9.88       -3.08      7.23 o 
  -1  11  10       19.21       25.08      5.01 o 
   0  11  10       57.58       73.68     10.77 o 
   1  11  10        1.03        7.24      4.92 o 
   2  11  10       53.17       59.46      4.66 o 
   3  11  10       37.02       29.12      6.00 o 
   4  11  10       12.28        9.51      5.55 o 
   5  11  10       80.52       85.68      8.27 o 
   6  11  10        1.71        3.77      7.98 o 
  -1  12  10        0.39       -2.63      6.37 o 
   0  12  10       54.49       54.20      5.87 o 
   1  12  10        3.23       -1.51      4.59 o 
   2  12  10        3.07        3.93      5.13 o 
   3  12  10       13.36        9.31      6.26 o 
   4  12  10        6.62       27.84      6.78 o 
   5  12  10        0.13       -5.82      5.82 o 
  -3 -10  11        0.01       -0.42      6.08 o 
  -2 -10  11       55.53       53.65      7.09 o 
  -1 -10  11       17.73       16.91      6.28 o 
   0 -10  11       88.46       85.08      7.51 o 
   1 -10  11       44.21       33.19      6.18 o 
   2 -10  11       14.18       29.96      6.96 o 
  -4  -9  11      175.39      175.98     10.09 o 
  -3  -9  11        2.34       15.97      6.70 o 
  -2  -9  11       51.32       52.16      6.78 o 
  -1  -9  11       61.27       69.34      7.06 o 
   0  -9  11       13.68        7.36      5.40 o 
   1  -9  11       11.93       10.17      5.49 o 
   2  -9  11       41.46       56.33      7.72 o 
   3  -9  11        1.77       -6.09      6.98 o 
   4  -9  11        1.95        6.17      6.98 o 
  -5  -8  11       40.88       75.56      8.30 o 
  -4  -8  11        0.70       -6.25      6.39 o 
  -3  -8  11       38.41       53.29      7.25 o 
  -2  -8  11      127.30      114.85      7.48 o 
  -1  -8  11       66.88       69.80      6.94 o 
   0  -8  11      103.33       87.40      6.63 o 
   1  -8  11       25.09       19.17      5.09 o 
   2  -8  11       29.89       40.50      6.55 o 
   3  -8  11      208.25      201.82      9.05 o 
   5  -8  11       41.02       73.64      8.15 o 
  -6  -7  11        5.62       16.83      7.56 o 
  -5  -7  11        9.27        8.59      6.23 o 
  -4  -7  11       40.62       38.74      6.45 o 
  -3  -7  11        0.00       -3.48      6.11 o 
  -2  -7  11      367.01      389.53     10.46 o 
  -1  -7  11       96.61      107.06      6.72 o 
   0  -7  11      533.03      531.32     11.17 o 
   1  -7  11       42.76       46.59      5.57 o 
   2  -7  11       40.63       46.11      6.42 o 
   3  -7  11      121.93      125.89      7.87 o 
   4  -7  11        2.04       -5.86      5.86 o 
   5  -7  11       22.87       26.35      6.83 o 
   6  -7  11       22.10       77.95      6.32 o 
  -6  -6  11       72.79       75.48      7.98 o 
  -5  -6  11       28.91       47.28      6.93 o 
  -4  -6  11      101.75       86.46      6.91 o 
  -3  -6  11       16.93       14.45      5.61 o 
  -2  -6  11       81.32       84.22      6.43 o 
  -1  -6  11      513.95      535.90     11.25 o 
   0  -6  11       73.21       72.69      6.02 o 
   1  -6  11      375.71      392.02      6.97 o 
   2  -6  11       83.26       74.27      6.97 o 
   3  -6  11       35.34       31.77      6.05 o 
   4  -6  11       29.82       25.44      4.35 o 
   5  -6  11        5.86        0.16      5.44 o 
   6  -6  11       44.89       48.88     23.37 o 
   7  -6  11        0.45        3.66      6.89 o 
  -7  -5  11       58.85       78.32      8.11 o 
  -6  -5  11       20.08       11.40      6.09 o 
  -5  -5  11        1.95        9.18      5.72 o 
  -4  -5  11      182.23      158.54      7.99 o 
  -3  -5  11        0.57        3.90      4.86 o 
  -2  -5  11       26.46       32.53      5.55 o 
  -1  -5  11      514.77      546.33     10.97 o 
   0  -5  11      435.40      414.18      9.17 o 
   1  -5  11        0.51        6.57      3.23 o 
   2  -5  11       19.81       21.31      5.49 o 
   3  -5  11      698.90      700.49     12.65 o 
   4  -5  11        1.04        6.26      3.74 o 
   5  -5  11      141.04      156.65     11.06 o 
   6  -5  11       11.80       11.74      3.72 o 
   7  -5  11        4.79       -5.24      5.24 o 
  -7  -4  11       34.29       36.41      7.29 o 
  -6  -4  11        0.25        1.01      5.98 o 
  -5  -4  11        9.79        7.91      5.51 o 
  -4  -4  11       14.66       24.72      5.73 o 
  -3  -4  11        5.42        1.94      5.13 o 
  -2  -4  11     1577.35     1508.28     17.09 o 
  -1  -4  11      239.13      260.99      7.75 o 
   0  -4  11     1008.52     1036.62     11.76 o 
   1  -4  11       83.85       89.65      2.95 o 
   2  -4  11        8.20        8.64      5.49 o 
   3  -4  11       15.11        8.98      3.47 o 
   4  -4  11        2.68       -1.18      3.65 o 
   5  -4  11       21.28       26.19      4.13 o 
   6  -4  11      167.60      168.73     14.12 o 
   7  -4  11        1.29       11.73      6.80 o 
   8  -4  11       63.27       84.19      9.12 o 
  -7  -3  11        6.05        8.38      6.61 o 
  -6  -3  11       11.08       14.73      6.04 o 
  -5  -3  11        4.69        4.04      5.63 o 
  -4  -3  11       13.67        7.14      5.21 o 
  -3  -3  11        1.97        6.65      5.01 o 
  -2  -3  11      115.14      112.44      6.23 o 
  -1  -3  11      922.82      970.98      8.74 o 
   0  -3  11       21.98       23.19      3.11 o 
   1  -3  11      447.77      459.66      4.92 o 
   2  -3  11       25.78       20.40      2.95 o 
   3  -3  11        0.25       -1.22      3.39 o 
   4  -3  11       13.76        5.81      8.24 o 
   5  -3  11      322.17      337.84      6.88 o 
   6  -3  11       49.91       47.19      6.96 o 
   7  -3  11       17.15       19.20     11.89 o 
   8  -3  11       57.88       90.98     14.98 o 
  -7  -2  11       44.75       51.73      7.50 o 
  -6  -2  11       28.14       13.03      6.27 o 
  -5  -2  11       16.46       21.27      5.88 o 
  -4  -2  11      288.44      255.52      8.60 o 
  -3  -2  11        1.30        4.07      4.88 o 
  -2  -2  11       25.57       19.91      2.85 o 
  -1  -2  11       47.18       72.09      3.34 o 
   0  -2  11      324.08      306.75      5.04 o 
   1  -2  11      111.24      102.55      2.88 o 
   2  -2  11       77.48       68.22      4.79 o 
   3  -2  11      172.08      198.85      3.87 o 
   4  -2  11       12.41       13.33      3.68 o 
   5  -2  11      140.09      139.99      5.21 o 
   6  -2  11      184.97      174.79      5.85 o 
   7  -2  11        0.49       -1.35      3.72 o 
   8  -2  11        1.23       -2.57      6.97 o 
  -7  -1  11       21.24       33.22      7.67 o 
  -6  -1  11      150.20      135.88      8.60 o 
  -5  -1  11        0.19        1.99      5.96 o 
  -4  -1  11        1.53        5.46      4.95 o 
  -3  -1  11        5.29        2.18      4.74 o 
  -2  -1  11       89.24       73.02      3.22 o 
  -1  -1  11        0.06        4.00      2.51 o 
   0  -1  11      123.98      127.69      3.63 o 
   1  -1  11      820.59      832.72      5.97 o 
   2  -1  11      109.50       88.29      3.95 o 
   3  -1  11      151.94      159.11      3.05 o 
   4  -1  11      289.64      292.23      5.97 o 
   5  -1  11      665.52      675.13      8.78 o 
   6  -1  11       50.89       56.00      9.59 o 
   7  -1  11        1.25       -0.12      3.81 o 
   8  -1  11        3.96        7.71      3.34 o 
   9  -1  11        4.46       -0.81      6.60 o 
  -7   0  11        1.23       -1.88      6.49 o 
  -6   0  11       40.34       40.48      7.08 o 
  -5   0  11       74.50       80.54      7.00 o 
  -4   0  11       36.94       46.56      6.25 o 
  -3   0  11      120.79      123.83      6.80 o 
  -2   0  11       63.01       65.66      5.25 o 
  -1   0  11      183.58      188.49      3.93 o 
   0   0  11       33.06       35.04      2.58 o 
   1   0  11      311.35      404.59      3.81 o 
   2   0  11       43.17       33.77      2.65 o 
   3   0  11      195.68      174.63      3.23 o 
   4   0  11        3.73        6.18      3.38 o 
   5   0  11      260.36      272.28      6.16 o 
   6   0  11      529.23      508.30      8.24 o 
   7   0  11       17.25       12.31      3.78 o 
   8   0  11        6.61        1.04      3.61 o 
   9   0  11        4.57       15.73     15.81 o 
  -7   1  11        1.45        4.34      6.82 o 
  -6   1  11        2.14       -3.55      6.19 o 
  -5   1  11       30.37       27.87      6.31 o 
  -4   1  11       66.43       78.86      6.79 o 
  -3   1  11        1.24       -0.50      5.31 o 
  -2   1  11       42.69       38.17      4.78 o 
  -1   1  11       92.37       98.70      3.03 o 
   0   1  11      245.39      232.75      3.44 o 
   1   1  11     2194.75     2357.97     19.68 o 
   2   1  11        9.51        8.10      2.05 o 
   3   1  11      404.90      482.46      6.66 o 
   4   1  11        0.30        2.43      3.27 o 
   5   1  11      120.83      127.80      5.08 o 
   6   1  11      935.92      914.74     12.06 o 
   7   1  11        0.52        1.62      3.84 o 
   8   1  11      269.34      286.24      8.07 o 
   9   1  11        7.75        1.88     10.52 o 
  -7   2  11       65.30       73.58      8.09 o 
  -6   2  11      337.71      321.08     11.00 o 
  -5   2  11        0.68        4.15      5.80 o 
  -4   2  11      185.75      189.01      8.12 o 
  -3   2  11        7.99        3.08      4.64 o 
  -2   2  11        1.75        0.39      4.21 o 
  -1   2  11       14.78       14.18      3.89 o 
   0   2  11       20.26       25.95      2.09 o 
   1   2  11     1300.70     1249.48      9.20 o 
   2   2  11        4.47        7.71      1.66 o 
   3   2  11     1416.90     1422.90      8.28 o 
   4   2  11      360.80      354.72      6.20 o 
   5   2  11      133.08      126.27      9.26 o 
   6   2  11      156.05      151.04      5.51 o 
   7   2  11       13.71       24.78      4.36 o 
   8   2  11      110.29       91.66      5.28 o 
   9   2  11        1.70       -6.42      6.42 o 
  -7   3  11        0.10        2.19      7.04 o 
  -6   3  11        0.06        0.88      6.22 o 
  -5   3  11        5.35       11.37      4.24 o 
  -4   3  11        6.02       -3.57      5.52 o 
  -3   3  11       43.76       28.01      5.40 o 
  -2   3  11        6.75        7.09      4.36 o 
  -1   3  11        6.64        6.96      3.96 o 
   0   3  11       74.32       78.75      2.35 o 
   1   3  11      399.61      417.16      3.98 o 
   2   3  11        0.00        1.70      1.76 o 
   3   3  11     1584.55     1665.96     11.23 o 
   4   3  11        0.23        0.36      2.46 o 
   5   3  11      242.70      240.59      5.15 o 
   6   3  11      200.39      194.59      4.87 o 
   7   3  11       49.45       54.62      4.01 o 
   8   3  11      129.68       98.96      8.40 o 
  -6   4  11       25.78       13.50      6.90 o 
  -5   4  11       10.17        1.88      5.80 o 
  -4   4  11      172.72      173.41      8.22 o 
  -3   4  11        1.31       -3.23      5.25 o 
  -2   4  11       77.41       80.17      5.87 o 
  -1   4  11       80.95       73.05     10.58 o 
   0   4  11       18.74       20.32      1.89 o 
   1   4  11      648.30      666.16      5.81 o 
   2   4  11        3.73        6.01      1.63 o 
   3   4  11      300.40      311.42      4.37 o 
   4   4  11       14.05       13.90      2.87 o 
   5   4  11        3.12        2.74      2.87 o 
   6   4  11     1723.44     1706.08     23.15 o 
   7   4  11       16.92       18.03      4.61 o 
   8   4  11       92.24       97.69     12.33 o 
   9   4  11       24.34       40.90     21.18 o 
  -6   5  11       27.74       21.63      7.12 o 
  -5   5  11        0.00       -3.52      6.16 o 
  -4   5  11      101.28       93.87      7.50 o 
  -3   5  11       80.75       91.99      6.70 o 
  -2   5  11        5.11       -0.43      4.93 o 
  -1   5  11     1151.13     1230.75     33.21 o 
   0   5  11       83.81       87.41      3.24 o 
   1   5  11      151.23      164.71      3.65 o 
   2   5  11       29.97       29.59      2.63 o 
   3   5  11      378.37      391.74      5.85 o 
   4   5  11      211.38      205.18      6.00 o 
   5   5  11      128.52      128.80      4.58 o 
   6   5  11      192.36      189.98      5.88 o 
   7   5  11        0.43        2.81      4.43 o 
   8   5  11       63.67       47.40      5.30 o 
   9   5  11       40.14       54.02      9.90 o 
  -6   6  11        1.16        2.57      6.90 o 
  -5   6  11        0.70        4.62      6.76 o 
  -4   6  11        3.11        8.55      5.93 o 
  -3   6  11       37.57       35.83      6.45 o 
  -2   6  11      101.97      105.58      6.92 o 
  -1   6  11      159.69      185.62      4.23 o 
   0   6  11        8.26       11.17      2.72 o 
   1   6  11       64.37       70.81      5.19 o 
   2   6  11        2.81        2.84      2.50 o 
   3   6  11       48.85       50.94      5.67 o 
   4   6  11      243.32      235.02      5.34 o 
   5   6  11      154.54      161.37      6.95 o 
   6   6  11        0.04        2.65      6.03 o 
   7   6  11        3.13       22.43     11.74 o 
   8   6  11       45.71       77.73      8.33 o 
   9   6  11        3.45        4.12      7.95 o 
  -5   7  11        2.21        4.03      6.96 o 
  -4   7  11      184.74      184.44      9.43 o 
  -3   7  11       36.28       43.89      6.29 o 
  -2   7  11      119.21      118.80      7.23 o 
  -1   7  11       87.24       86.50      4.79 o 
   0   7  11       11.57        7.76      3.61 o 
   1   7  11       68.46       58.39      3.03 o 
   2   7  11        4.59        0.62      6.18 o 
   3   7  11      173.33      178.52      7.66 o 
   4   7  11      217.00      220.79      6.94 o 
   5   7  11       57.74       62.81      6.10 o 
   6   7  11     1022.10      948.77     14.96 o 
   7   7  11       28.82       49.08      6.19 o 
   8   7  11       30.02       45.88      6.59 o 
   9   7  11        8.57       40.14      8.96 o 
  -5   8  11       10.54       15.16      6.44 o 
  -4   8  11        0.80        4.58      6.31 o 
  -3   8  11       92.61       88.82      7.78 o 
  -2   8  11        3.78        6.00      6.00 o 
  -1   8  11      210.57      214.82      6.25 o 
   0   8  11        5.26        1.29      3.84 o 
   1   8  11       99.45       80.28      8.07 o 
   2   8  11        5.22        5.16      3.43 o 
   3   8  11       14.49       24.36      5.90 o 
   4   8  11       38.74       41.84      6.10 o 
   5   8  11      137.94      155.26      9.64 o 
   6   8  11       67.99       48.86      5.96 o 
   7   8  11        7.69       58.32      6.61 o 
   8   8  11        0.02       16.79      6.04 o 
  -4   9  11       15.32       27.07      6.89 o 
  -3   9  11        6.20       17.69      6.69 o 
  -2   9  11      138.33      148.13      8.69 o 
  -1   9  11       97.56       95.84     10.46 o 
   0   9  11       14.63       21.18      4.89 o 
   1   9  11        3.17        0.05      4.89 o 
   2   9  11       39.53       36.27      5.15 o 
   3   9  11       34.02       28.45      6.22 o 
   4   9  11       11.66        9.50      6.11 o 
   5   9  11       12.45       -2.10      3.54 o 
   6   9  11       19.09       12.13      4.75 o 
   7   9  11        0.00       -1.68      4.76 o 
   8   9  11       20.10      120.08      7.90 o 
  -3  10  11       18.84        6.74      7.06 o 
  -2  10  11        9.44        4.74      6.30 o 
  -1  10  11       86.39      111.32     17.92 o 
   0  10  11        4.39        2.07      4.05 o 
   1  10  11      131.81      154.45      6.21 o 
   2  10  11       91.85       91.73      6.70 o 
   3  10  11        0.11        1.71      5.59 o 
   4  10  11       65.45       51.93      6.67 o 
   5  10  11        0.18        0.93      6.08 o 
   6  10  11       26.73        5.44      5.99 o 
   7  10  11        9.50       34.37      5.52 o 
  -2  11  11        8.95        2.61      7.16 o 
  -1  11  11       56.76       51.58      5.21 o 
   0  11  11        0.86       11.57      4.37 o 
   1  11  11        1.09       -1.13      4.02 o 
   2  11  11        1.80        4.23      3.95 o 
   3  11  11        7.00       10.10      6.37 o 
   4  11  11        2.58        9.85      6.45 o 
   5  11  11       10.43       31.08      6.57 o 
   0  12  11        0.31        2.72      4.03 o 
   1  12  11       17.17       15.37     13.02 o 
   2  12  11       13.93        8.24      4.58 o 
   3  12  11        1.43        1.92      5.58 o 
   4  12  11       40.79       67.24      7.98 o 
  -2 -10  12        1.62       -4.29      6.55 o 
  -1 -10  12        2.36        9.50      5.55 o 
   0 -10  12        2.60        2.36      6.08 o 
   1 -10  12       25.58       12.38      7.56 o 
  -3  -9  12       61.25       68.56      7.50 o 
  -2  -9  12        0.04        5.94      5.75 o 
  -1  -9  12        0.39       -2.01      5.38 o 
   0  -9  12       14.42       21.24      5.97 o 
   1  -9  12        3.38       -4.21      4.21 o 
   2  -9  12       48.91       69.09      7.96 o 
   3  -9  12        2.12        4.75      6.63 o 
  -4  -8  12        1.13       11.12      6.41 o 
  -3  -8  12      176.06      163.91      8.98 o 
  -2  -8  12        6.74       12.99      6.53 o 
  -1  -8  12      162.09      160.43      8.19 o 
   0  -8  12        3.40       14.55      5.43 o 
   1  -8  12        4.43       -1.26      6.34 o 
   3  -8  12        1.79       13.62      7.06 o 
   4  -8  12        4.45       -6.76      6.76 o 
   5  -8  12        0.62       11.14      7.18 o 
  -5  -7  12       38.71       35.07      7.22 o 
  -4  -7  12        0.28        4.71      6.19 o 
  -3  -7  12       18.11       17.18      6.25 o 
  -2  -7  12        3.45        0.84      5.37 o 
  -1  -7  12        1.31        3.23      5.25 o 
   0  -7  12       96.88       98.10      6.56 o 
   1  -7  12        0.70        0.23      3.69 o 
   2  -7  12       52.65       50.18      6.57 o 
   3  -7  12        8.57       23.68      6.47 o 
   4  -7  12        9.21        0.06      6.00 o 
   5  -7  12        0.73       -6.70      6.70 o 
   6  -7  12       22.76       71.08      5.93 o 
  -6  -6  12       58.18       64.82      7.49 o 
  -5  -6  12       29.43       33.79      6.91 o 
  -4  -6  12       10.71        6.62      6.01 o 
  -3  -6  12       63.83       79.04      6.92 o 
  -2  -6  12        1.33       -3.96      5.33 o 
  -1  -6  12       65.93       57.97      5.89 o 
   0  -6  12       78.99       78.04      6.14 o 
   1  -6  12       88.31       81.19      4.40 o 
   2  -6  12      314.88      289.31      9.80 o 
   3  -6  12        0.59       -1.96      5.97 o 
   4  -6  12      203.56      208.41      9.24 o 
   5  -6  12        0.13        3.82     11.92 o 
   6  -6  12       32.15       13.43      3.58 o 
  -6  -5  12       18.20       28.24      7.02 o 
  -5  -5  12        2.22        2.08      5.53 o 
  -4  -5  12        3.40       13.62      5.89 o 
  -3  -5  12       15.96       15.20      5.57 o 
  -2  -5  12        0.50        6.80      5.30 o 
  -1  -5  12      263.22      268.81      8.68 o 
   0  -5  12       14.64       19.23      3.67 o 
   1  -5  12        7.91       10.82      6.99 o 
   2  -5  12        8.79       12.12      5.65 o 
   3  -5  12        0.71       -5.72      5.77 o 
   4  -5  12        1.37        0.31      3.83 o 
   5  -5  12       19.12       34.74      9.40 o 
   6  -5  12       16.34       22.56      7.70 o 
   7  -5  12       13.10        7.68     10.51 o 
  -6  -4  12        1.75        1.04      5.74 o 
  -5  -4  12        3.32        5.42      5.54 o 
  -4  -4  12       10.61        5.32      5.48 o 
  -3  -4  12       15.22       16.64      5.51 o 
  -2  -4  12       38.52       25.93      5.60 o 
  -1  -4  12      220.50      202.41      7.73 o 
   0  -4  12      180.60      180.98      4.99 o 
   1  -4  12       21.82       17.72      2.41 o 
   2  -4  12       16.42       10.85      3.00 o 
   3  -4  12       14.72       22.30      5.99 o 
   4  -4  12        3.47       -0.20      4.02 o 
   5  -4  12       10.64        6.11      3.66 o 
   6  -4  12      163.51      175.95      5.94 o 
   7  -4  12        0.17       14.08     18.02 o 
  -7  -3  12        5.82       12.95      6.93 o 
  -6  -3  12        5.95       11.24      6.10 o 
  -5  -3  12       37.94       26.39      5.93 o 
  -4  -3  12        2.88        5.63      5.22 o 
  -3  -3  12       14.04       12.42      5.28 o 
  -2  -3  12       12.05       15.51      5.54 o 
  -1  -3  12      143.60      127.69      4.50 o 
   0  -3  12        0.07       -0.16      3.10 o 
   1  -3  12        7.86       10.23      2.17 o 
   2  -3  12      244.84      247.22      8.39 o 
   3  -3  12        0.19       -2.08      5.03 o 
   4  -3  12       57.11       42.88      4.28 o 
   5  -3  12       20.59       26.40      5.85 o 
   6  -3  12       27.72       21.45      4.04 o 
   7  -3  12        6.75        4.89      4.24 o 
   8  -3  12       40.78       66.00     15.75 o 
  -7  -2  12        6.09        2.79      6.98 o 
  -6  -2  12       27.79       33.17      6.81 o 
  -5  -2  12       90.32      118.11      7.68 o 
  -4  -2  12        6.18        6.20      5.12 o 
  -3  -2  12        9.96       17.78      5.60 o 
  -2  -2  12        2.50        1.14      2.88 o 
  -1  -2  12       43.15       32.07      3.27 o 
   0  -2  12      113.98      107.35      3.92 o 
   1  -2  12        8.27        1.93      2.10 o 
   2  -2  12      236.27      227.11      8.04 o 
   3  -2  12        1.45        4.16      3.06 o 
   4  -2  12      229.90      240.97      9.32 o 
   5  -2  12      164.02      172.90      5.69 o 
   6  -2  12       42.21       45.19      5.90 o 
   7  -2  12        0.00       -4.10      4.10 o 
   8  -2  12        0.21        0.84     17.99 o 
  -7  -1  12        3.57        9.48      6.82 o 
  -6  -1  12       16.32        7.67      6.80 o 
  -5  -1  12        1.66       -0.57      6.36 o 
  -4  -1  12        8.56       10.81      5.35 o 
  -3  -1  12        1.31       -1.40      4.94 o 
  -2  -1  12       28.40       20.09      4.68 o 
  -1  -1  12        6.69        5.54      2.65 o 
   0  -1  12       30.80       28.96      2.83 o 
   1  -1  12        0.98       -1.05      2.05 o 
   2  -1  12      381.41      367.76      6.02 o 
   3  -1  12        0.22        0.30      2.53 o 
   4  -1  12     1353.24     1386.08     39.57 o 
   5  -1  12      452.17      435.00      7.68 o 
   6  -1  12       62.63       65.78      4.61 o 
   7  -1  12       47.41       45.47      4.60 o 
   8  -1  12        2.88        0.04      3.42 o 
   9  -1  12        0.08       -1.91      6.66 o 
  -7   0  12        0.06       -7.09      7.09 o 
  -6   0  12       23.91       33.13      7.42 o 
  -5   0  12       75.55       69.79      7.45 o 
  -4   0  12       15.52       12.77      5.71 o 
  -3   0  12      482.59      530.66     10.91 o 
  -2   0  12       26.40       18.92      4.80 o 
  -1   0  12       22.30       25.12      2.79 o 
   0   0  12        4.65        7.44      2.49 o 
   1   0  12       15.67       18.47      1.80 o 
   2   0  12      881.28      910.90      8.70 o 
   3   0  12        4.27        3.56      2.58 o 
   4   0  12      158.70      150.68      5.02 o 
   5   0  12      271.60      281.26      6.58 o 
   6   0  12       32.00       33.37      4.58 o 
   7   0  12       87.95      103.77     11.05 o 
   8   0  12        3.35        4.25      4.37 o 
   9   0  12        9.08       13.49      3.78 o 
  -7   1  12        1.08        4.41      6.82 o 
  -6   1  12        2.58        1.75      6.60 o 
  -5   1  12       60.45       47.44      6.86 o 
  -4   1  12        0.27        7.71      5.83 o 
  -3   1  12        0.87        9.23      5.42 o 
  -2   1  12        4.24        2.55      4.50 o 
  -1   1  12       26.89       28.39      3.50 o 
   0   1  12      195.75      230.70      6.53 o 
   1   1  12      198.34      190.18      2.98 o 
   2   1  12      449.00      448.14      5.41 o 
   3   1  12       71.40       69.67      3.29 o 
   4   1  12       75.07       78.61      6.52 o 
   5   1  12       13.61       16.67      3.93 o 
   6   1  12       51.67       49.66      4.56 o 
   7   1  12       33.46       49.28      5.30 o 
   8   1  12        3.31       -1.17      4.82 o 
   9   1  12      143.22      155.59      6.29 o 
  -7   2  12       63.04       53.11      7.70 o 
  -6   2  12       32.06       56.24      7.84 o 
  -5   2  12       26.73       23.31      6.34 o 
  -4   2  12        0.00        3.34      5.72 o 
  -3   2  12       43.39       27.81      5.43 o 
  -2   2  12        4.03       -1.03      4.51 o 
  -1   2  12        3.51        0.33      4.01 o 
   0   2  12      123.20      128.18      2.98 o 
   1   2  12       89.87       94.46      3.67 o 
   2   2  12      655.36      709.48      6.20 o 
   3   2  12       44.60       44.47      2.80 o 
   4   2  12      928.75      949.11      9.57 o 
   5   2  12       61.85       56.38      4.36 o 
   6   2  12       86.00       95.97      5.08 o 
   7   2  12       66.90       68.21     10.71 o 
   8   2  12        2.65        9.93      7.29 o 
   9   2  12       13.93       19.97      7.34 o 
  -6   3  12        1.52       -0.67      5.90 o 
  -5   3  12      275.90      284.95      8.50 o 
  -4   3  12        7.11        0.87      5.49 o 
  -3   3  12      143.77      150.11      7.36 o 
  -2   3  12        4.26       -1.43      4.56 o 
  -1   3  12       19.39       14.05      4.35 o 
   0   3  12        0.02       -0.66      1.63 o 
   1   3  12       16.43       18.13      1.95 o 
   2   3  12      889.00      888.62      6.98 o 
   3   3  12       18.61       19.07      2.72 o 
   4   3  12       22.52       34.97      3.76 o 
   5   3  12      684.78      671.90      8.78 o 
   6   3  12       37.30       38.73      4.26 o 
   7   3  12      638.34      650.32     21.77 o 
   8   3  12        5.09        2.69      6.39 o 
   9   3  12        0.18        0.25      7.24 o 
  -5   4  12       15.83       -5.38      6.31 o 
  -4   4  12        2.12       -0.79      5.81 o 
  -3   4  12        1.11       -2.52      5.13 o 
  -2   4  12      103.72      119.65      6.65 o 
  -1   4  12      112.56      107.72      6.21 o 
   0   4  12      708.67      723.70     14.36 o 
   1   4  12       12.07       14.49      2.04 o 
   2   4  12      510.74      548.29      5.80 o 
   3   4  12       52.90       49.05      2.80 o 
   4   4  12       47.98       60.14      2.72 o 
   5   4  12      322.28      316.73      5.31 o 
   6   4  12       77.10       75.90      4.14 o 
   7   4  12      105.84      126.43      5.80 o 
   8   4  12       12.09       18.29      7.74 o 
   9   4  12      111.09      112.45      9.50 o 
  -6   5  12        0.50       -1.30      6.38 o 
  -5   5  12       13.33        2.20      6.29 o 
  -4   5  12        2.90       -2.63      5.75 o 
  -3   5  12      134.96      136.03      7.68 o 
  -2   5  12       63.53       49.48      5.81 o 
  -1   5  12      233.36      228.44      5.83 o 
   0   5  12      822.66      838.32      7.73 o 
   1   5  12       16.72       20.23      2.89 o 
   2   5  12      233.31      216.83      5.32 o 
   3   5  12       39.87       23.03      5.09 o 
   4   5  12      120.78      127.37      3.58 o 
   5   5  12      119.20      114.83      4.74 o 
   6   5  12       55.10       45.74      4.53 o 
   7   5  12       60.68       66.10      5.31 o 
   8   5  12        6.01        7.22      4.74 o 
   9   5  12      159.85      191.48     42.25 o 
  -5   6  12       27.73       40.36      7.24 o 
  -4   6  12        1.00       11.54      6.55 o 
  -3   6  12       81.91       82.29      7.20 o 
  -2   6  12        8.83       13.90      5.39 o 
  -1   6  12       35.12       29.51      3.99 o 
   0   6  12       21.55       14.29      2.80 o 
   1   6  12        3.00        1.26      2.55 o 
   2   6  12       26.03       22.32      3.46 o 
   3   6  12        4.74        0.46      4.84 o 
   4   6  12       70.39       71.11      3.86 o 
   5   6  12      326.73      321.01      9.10 o 
   6   6  12      176.12      173.09      8.43 o 
   7   6  12      122.93      129.40      8.64 o 
   8   6  12        2.62       -7.21      7.45 o 
   9   6  12       19.84        2.96      8.64 o 
  -5   7  12       39.82       41.66      7.89 o 
  -4   7  12       47.24       47.73      7.58 o 
  -3   7  12       79.80       63.41      6.98 o 
  -2   7  12      251.68      265.18      9.35 o 
  -1   7  12        0.52        7.64      4.89 o 
   0   7  12        5.82        2.59      2.94 o 
   1   7  12       23.59       21.55      2.90 o 
   2   7  12        4.55        1.69      5.06 o 
   3   7  12        9.16        9.28      5.41 o 
   4   7  12      250.49      294.10      9.52 o 
   5   7  12      406.93      422.29      7.93 o 
   6   7  12        1.75       25.99      5.66 o 
   7   7  12        5.54       26.46      5.54 o 
   8   7  12       16.48       40.04      8.37 o 
  -4   8  12        0.44        9.31      6.96 o 
  -3   8  12      156.52      168.40      9.01 o 
  -2   8  12        0.43       -2.11      6.01 o 
  -1   8  12       33.70       43.97      5.20 o 
   0   8  12        4.38        5.29      3.70 o 
   1   8  12       19.24       22.80      3.88 o 
   2   8  12       35.42       46.30      6.32 o 
   3   8  12       14.65       15.78      5.77 o 
   4   8  12       18.96       15.85      5.77 o 
   5   8  12        0.27        6.01     10.95 o 
   6   8  12        0.57       42.20      5.91 o 
   7   8  12       22.85       39.70      5.16 o 
   8   8  12        2.57       40.52      5.95 o 
  -3   9  12       10.80       13.64      6.81 o 
  -2   9  12       75.02       96.95      8.28 o 
  -1   9  12        2.22        3.56      7.95 o 
   0   9  12      118.54      136.05      5.54 o 
   1   9  12        7.50        9.13      5.43 o 
   2   9  12        8.49       17.45      6.38 o 
   3   9  12       46.53       32.59      6.12 o 
   4   9  12        3.09       -5.76      5.76 o 
   5   9  12        7.20       -0.07      5.82 o 
   6   9  12       32.93       25.79     11.58 o 
   7   9  12       21.22      107.99      7.05 o 
  -2  10  12       49.75       37.22      7.14 o 
  -1  10  12        0.43        4.80      4.40 o 
   0  10  12       35.63       33.39      5.56 o 
   1  10  12        1.31        6.97      4.11 o 
   2  10  12      167.18      208.51      9.57 o 
   3  10  12       15.30        0.30      5.86 o 
   4  10  12       62.88       64.82      6.75 o 
   5  10  12        2.53        9.31      6.27 o 
   6  10  12       23.27        5.99      5.82 o 
   7  10  12       39.14        2.00      5.09 o 
  -1  11  12        6.06       -5.04      7.32 o 
   0  11  12        5.95       19.86      4.86 o 
   1  11  12        3.20       -0.76      4.39 o 
   2  11  12        0.38       -6.23      6.23 o 
   3  11  12        0.08        2.55      5.67 o 
   4  11  12        0.23       13.31      8.48 o 
   5  11  12       17.17       11.87      6.41 o 
   6  11  12        0.35       -1.13      5.32 o 
   1  12  12        9.65        5.45     11.83 o 
   2  12  12        0.43       24.51      6.74 o 
   3  12  12        0.58       27.29      7.01 o 
   4  12  12       12.92        6.64      5.56 o 
  -2  -9  13        8.36       18.91      6.69 o 
  -1  -9  13        4.77       -2.24      5.64 o 
   0  -9  13        6.98       14.85      5.88 o 
   1  -9  13       15.54       26.84      7.07 o 
   2  -9  13       11.79        1.38      6.77 o 
  -4  -8  13        0.59        6.18      6.73 o 
  -3  -8  13        1.02       -0.18      6.02 o 
  -2  -8  13       60.88       69.72      7.67 o 
  -1  -8  13        3.54        7.16      5.47 o 
   0  -8  13       38.82       32.64      6.10 o 
   1  -8  13       13.12       17.06      6.86 o 
   2  -8  13        0.02       -6.90      6.90 o 
   3  -8  13       13.75       27.16      7.03 o 
   4  -8  13        4.03       -2.96      6.18 o 
  -5  -7  13       32.99       71.93      8.26 o 
  -4  -7  13       18.35        8.85      6.61 o 
  -3  -7  13        1.79       13.25      6.61 o 
  -2  -7  13       94.20       70.62      6.80 o 
  -1  -7  13        0.03        3.60      5.70 o 
   0  -7  13        2.04       -3.96      3.96 o 
   1  -7  13        9.18       12.09      5.47 o 
   2  -7  13       21.21       17.66      6.49 o 
   3  -7  13       88.65      103.82      8.29 o 
   4  -7  13        0.65        7.19      6.78 o 
  -5  -6  13        0.01        4.74      6.80 o 
  -4  -6  13       31.94       43.37      7.06 o 
  -3  -6  13        1.35       -0.58      5.60 o 
  -2  -6  13        5.80        5.33      5.64 o 
  -1  -6  13        1.29       -3.77      4.89 o 
   0  -6  13       44.42       46.12      4.29 o 
   1  -6  13        0.37        0.84      4.83 o 
   2  -6  13       28.31       33.03      6.56 o 
   3  -6  13        1.00       -5.92      5.92 o 
   4  -6  13        0.75        7.53      6.03 o 
   5  -6  13       16.78       15.09     13.12 o 
   6  -6  13       20.27       35.40     10.86 o 
  -6  -5  13       11.82        8.38      7.04 o 
  -5  -5  13       13.17       11.95      6.31 o 
  -4  -5  13       33.43       32.23      6.59 o 
  -3  -5  13        0.73       -0.09      5.18 o 
  -2  -5  13        0.16       -4.36      5.46 o 
  -1  -5  13        1.91        4.01      4.90 o 
   0  -5  13       25.85       24.15      3.81 o 
   1  -5  13       79.81       74.45      4.24 o 
   2  -5  13       31.10       32.74      6.24 o 
   3  -5  13       18.14       14.20      5.86 o 
   4  -5  13        0.85       -0.04      5.72 o 
   5  -5  13       78.20      118.53      5.71 o 
   6  -5  13        9.92       31.87     16.91 o 
   7  -5  13        3.06        3.31      6.71 o 
  -5  -4  13        6.91       19.09      6.59 o 
  -4  -4  13       15.49        3.77      5.75 o 
  -3  -4  13        0.57       -0.04      5.14 o 
  -2  -4  13      404.17      378.27     10.30 o 
  -1  -4  13       70.29       78.70      4.54 o 
   0  -4  13        8.17        8.27      2.66 o 
   1  -4  13      249.55      261.47      6.82 o 
   2  -4  13       14.18       11.22      3.21 o 
   3  -4  13       29.42       26.33      6.20 o 
   4  -4  13        0.11       -3.95      3.95 o 
   5  -4  13       15.00       11.23      4.04 o 
   6  -4  13       37.09       26.17      7.89 o 
   7  -4  13        3.66       30.64      4.80 o 
  -6  -3  13       14.99       22.34      6.48 o 
  -5  -3  13        1.71        0.00      6.03 o 
  -4  -3  13       24.82       38.88      6.14 o 
  -3  -3  13       18.13       18.64      5.60 o 
  -2  -3  13       55.80       60.03      4.22 o 
  -1  -3  13       54.40       55.78      4.11 o 
   0  -3  13      635.68      581.65      8.05 o 
   1  -3  13      101.26      105.42      3.28 o 
   2  -3  13       18.87       16.73      3.32 o 
   3  -3  13       55.86       49.70      4.15 o 
   4  -3  13        7.53        6.95      8.35 o 
   5  -3  13        0.53        6.38      4.71 o 
   6  -3  13        0.43        0.74      8.58 o 
   7  -3  13        9.77       14.81      4.01 o 
   8  -3  13       20.95       59.73     23.45 o 
  -6  -2  13        1.84        3.25      6.48 o 
  -5  -2  13       54.13       76.53      7.32 o 
  -4  -2  13       45.53       38.62      6.14 o 
  -3  -2  13        4.08        0.86      5.01 o 
  -2  -2  13      268.01      256.25      8.53 o 
  -1  -2  13      296.81      304.22     12.15 o 
   0  -2  13       23.68       15.69      3.28 o 
   1  -2  13      809.89      795.32      6.65 o 
   2  -2  13        0.39       -1.44      3.27 o 
   3  -2  13        8.86       14.14      3.33 o 
   4  -2  13        9.54        9.64      4.03 o 
   5  -2  13      370.22      380.19      7.58 o 
   6  -2  13      107.11      114.73      5.38 o 
   7  -2  13        0.35       -3.91      3.91 o 
   8  -2  13       33.75       10.94      3.69 o 
  -6  -1  13       20.00       12.74      7.39 o 
  -5  -1  13       13.45       15.62      6.75 o 
  -4  -1  13      205.32      211.11      9.29 o 
  -3  -1  13       13.62       30.44      5.44 o 
  -2  -1  13      236.79      252.05      8.41 o 
  -1  -1  13      258.59      255.74      6.43 o 
   0  -1  13      314.00      292.63      5.41 o 
   1  -1  13      510.55      509.81      5.38 o 
   2  -1  13       16.79       15.10      3.24 o 
   3  -1  13        7.29        2.50      3.12 o 
   4  -1  13       37.63       34.66      4.25 o 
   5  -1  13      712.33      685.35      9.38 o 
   6  -1  13        2.72        5.62      3.87 o 
   7  -1  13       37.35       40.81      8.90 o 
   8  -1  13        0.68       -3.90      5.76 o 
  -6   0  13       19.12       12.07      6.75 o 
  -5   0  13        0.16       -0.15      6.24 o 
  -4   0  13       36.02       28.46      6.58 o 
  -3   0  13        2.40        2.63      5.35 o 
  -2   0  13       50.13       59.80      5.80 o 
  -1   0  13      113.17      107.96      3.82 o 
   0   0  13      612.39      599.49     10.25 o 
   1   0  13      116.83      124.55      3.99 o 
   2   0  13        0.13        0.36      3.13 o 
   3   0  13       48.14       41.35      3.56 o 
   4   0  13        0.16        7.20      4.50 o 
   5   0  13      167.22      161.46      7.69 o 
   6   0  13      122.59      117.46      5.43 o 
   7   0  13       12.56       -3.10      9.54 o 
   8   0  13       24.68       37.83      4.66 o 
  -6   1  13        2.62       -1.68      6.86 o 
  -5   1  13        3.05        1.08      6.20 o 
  -4   1  13       86.80       76.48      7.43 o 
  -3   1  13       12.68       15.33      5.74 o 
  -2   1  13       17.75       11.22      4.77 o 
  -1   1  13      297.27      287.73      7.87 o 
   0   1  13      212.70      207.99      5.21 o 
   1   1  13     2277.18     2288.10     16.06 o 
   2   1  13        2.52       -1.07      2.46 o 
   3   1  13     1111.10     1181.95     13.96 o 
   4   1  13      130.46      128.36      4.96 o 
   5   1  13        0.38       -2.14      3.89 o 
   6   1  13       85.47       63.61      8.13 o 
   7   1  13       27.79       25.08     11.25 o 
   8   1  13       48.67       50.60     17.18 o 
   9   1  13        0.81       39.78      9.86 o 
  -6   2  13       66.78       68.71      8.11 o 
  -5   2  13        2.80        5.30      6.23 o 
  -4   2  13      820.93      830.37     14.87 o 
  -3   2  13       43.18       41.48      6.08 o 
  -2   2  13       74.03       72.07      5.85 o 
  -1   2  13       95.29       87.56      5.53 o 
   0   2  13      102.30       99.36      2.71 o 
   1   2  13      424.72      409.92      6.83 o 
   2   2  13        1.96        1.97      2.49 o 
   3   2  13      270.69      302.21      4.74 o 
   4   2  13      180.22      174.47      4.94 o 
   5   2  13       33.68       30.63      5.18 o 
   6   2  13       45.85       48.22      4.56 o 
   7   2  13        1.59       -4.19      4.19 o 
   8   2  13        7.43       20.64      4.52 o 
   9   2  13       16.19       14.82     19.31 o 
  -6   3  13        0.03       10.84      6.46 o 
  -5   3  13        0.10       -2.60      4.52 o 
  -4   3  13        0.08       -4.52      5.90 o 
  -3   3  13        0.17       -3.30      5.47 o 
  -2   3  13        1.98       -0.89      5.16 o 
  -1   3  13        2.33       -0.40      4.52 o 
   0   3  13      177.09      155.94      3.79 o 
   1   3  13        2.44        0.46      1.93 o 
   2   3  13       48.89       48.90      2.87 o 
   3   3  13      193.50      190.14      5.52 o 
   4   3  13        9.87        4.32      2.75 o 
   5   3  13      196.39      193.05      5.85 o 
   6   3  13        0.04       -0.12      3.71 o 
   7   3  13       17.11       31.77     12.39 o 
   8   3  13      318.45      298.80      7.59 o 
   9   3  13        4.17       13.05      8.37 o 
  -6   4  13       19.16        4.17      6.31 o 
  -4   4  13      121.94      122.92      8.09 o 
  -3   4  13        1.45        3.07      5.27 o 
  -2   4  13       35.09       34.69      5.53 o 
  -1   4  13        7.08       -1.15      4.52 o 
   0   4  13      224.39      217.50      4.89 o 
   1   4  13      487.45      495.94      4.73 o 
   2   4  13        4.33        4.25      2.54 o 
   3   4  13      717.83      688.14     11.49 o 
   4   4  13       15.82       16.65      2.97 o 
   5   4  13      106.76      104.01      6.73 o 
   6   4  13       33.91       27.18      4.68 o 
   7   4  13       46.10       32.01      6.66 o 
   8   4  13       14.46       25.73      7.17 o 
   9   4  13        1.03       22.95      7.91 o 
  -4   5  13       96.61       92.19      7.87 o 
  -3   5  13       27.69       32.07      6.31 o 
  -2   5  13       38.97       22.97      5.42 o 
  -1   5  13       64.04       66.61      4.68 o 
   0   5  13       69.13       79.21      5.35 o 
   1   5  13       39.17       36.10      2.89 o 
   2   5  13        6.13        4.41      5.95 o 
   3   5  13        2.43        4.21      3.30 o 
   4   5  13       91.85      104.10      4.43 o 
   5   5  13       73.73       71.31      4.53 o 
   6   5  13       20.58       21.10      4.49 o 
   7   5  13        0.87        2.29      7.64 o 
   8   5  13       57.31       77.18     14.39 o 
   9   5  13        9.17       40.70     17.46 o 
  -5   6  13        0.72       25.55      7.64 o 
  -4   6  13        1.85        5.58      6.35 o 
  -3   6  13       48.91       50.45      6.84 o 
  -2   6  13        7.36        8.10      5.53 o 
  -1   6  13       66.04       59.46      4.16 o 
   0   6  13        3.27        3.66      2.74 o 
   1   6  13        9.02       21.01      2.91 o 
   2   6  13        0.09        0.11      3.35 o 
   3   6  13       27.12       45.95      5.77 o 
   4   6  13       88.85       93.19      6.84 o 
   5   6  13      105.20      114.83      6.44 o 
   6   6  13       75.19       51.37      7.06 o 
   7   6  13       26.11        9.17      7.02 o 
   8   6  13       24.69       14.70      7.06 o 
  -4   7  13      139.85      143.51      8.88 o 
  -3   7  13        6.18        3.88      6.04 o 
  -2   7  13      192.75      208.24      9.10 o 
  -1   7  13      202.72      213.46     18.92 o 
   0   7  13        0.78       -0.96      2.81 o 
   1   7  13       23.26       26.67      3.85 o 
   2   7  13        0.08        5.59      3.36 o 
   3   7  13        0.68        7.19      5.66 o 
   4   7  13        0.02        3.32      5.14 o 
   5   7  13      124.21      119.08      7.67 o 
   6   7  13       48.40       65.51      6.65 o 
   7   7  13       45.08       60.76      7.25 o 
   8   7  13       13.85       22.66      7.37 o 
  -4   8  13       10.97       18.99      7.54 o 
  -3   8  13       12.38       19.67      6.64 o 
  -2   8  13        1.76       -3.34      6.37 o 
  -1   8  13        3.83        8.19      8.83 o 
   0   8  13        0.12        7.58      4.01 o 
   1   8  13       12.54        9.58      4.25 o 
   3   8  13       17.59       14.20      5.52 o 
   4   8  13        0.72       -5.24      5.24 o 
   5   8  13       21.29       17.52      6.19 o 
   6   8  13       92.20      114.18      5.14 o 
   7   8  13        0.53       33.43      5.19 o 
   8   8  13       16.84       39.64      8.30 o 
  -3   9  13        9.49        9.14      6.34 o 
  -2   9  13       39.57       55.76      7.63 o 
  -1   9  13        0.22       -0.26      4.11 o 
   0   9  13        0.75        7.37      6.79 o 
   1   9  13       21.47       38.11      4.29 o 
   2   9  13        0.55       -4.72      6.08 o 
   3   9  13      214.49      196.35      8.99 o 
   4   9  13        6.02       -0.86      5.30 o 
   5   9  13        4.06       24.66      6.48 o 
   6   9  13        0.08       -5.45      5.45 o 
   7   9  13       20.47       37.17      5.68 o 
  -2  10  13       33.77       29.65      7.52 o 
  -1  10  13       41.10       54.11      5.87 o 
   0  10  13        5.21        8.69      4.06 o 
   1  10  13        4.90        0.34      4.43 o 
   2  10  13       16.67       19.04      5.97 o 
   3  10  13       25.28       17.96      6.33 o 
   4  10  13       15.56       32.30      6.59 o 
   5  10  13        0.47       -5.45      5.45 o 
   6  10  13       40.90       20.14      6.83 o 
   0  11  13        1.96       -0.45      4.63 o 
   1  11  13        0.86        8.47      5.78 o 
   2  11  13        2.35        7.60      6.50 o 
   3  11  13       52.19       77.12      7.61 o 
   4  11  13       18.91       15.81      5.84 o 
   5  11  13        0.05       -6.11      6.11 o 
  -1  -9  14       25.57       40.55      6.54 o 
   0  -9  14        2.40       -4.47      4.47 o 
   1  -9  14       32.80       43.90      7.81 o 
  -3  -8  14       49.00       63.76      7.36 o 
  -2  -8  14        6.35       -1.24      6.05 o 
  -1  -8  14       33.18       36.71      6.00 o 
   0  -8  14       12.41        6.03      4.65 o 
   1  -8  14        0.40        6.80      7.24 o 
   2  -8  14       33.86       45.54      8.24 o 
   3  -8  14        1.82       -6.90      6.90 o 
  -4  -7  14        4.92        7.05      5.74 o 
  -3  -7  14       18.15       12.12      6.11 o 
  -2  -7  14        3.27       16.25      6.07 o 
  -1  -7  14       16.54        5.68      5.12 o 
   0  -7  14        4.99       14.40      5.42 o 
   1  -7  14        2.58       -2.90      6.34 o 
   2  -7  14        2.46        2.45      6.70 o 
   3  -7  14       29.25       10.27      6.48 o 
   4  -7  14       93.46      120.98      9.35 o 
  -5  -6  14        4.52       -7.07      7.07 o 
  -4  -6  14       29.57       62.08      7.59 o 
  -3  -6  14      174.40      164.99      8.58 o 
  -2  -6  14        0.69        0.91      5.62 o 
  -1  -6  14       81.90       83.36      4.86 o 
   0  -6  14        8.53        6.21      4.31 o 
   1  -6  14        1.79       -2.03      5.78 o 
   2  -6  14       11.21       20.09      6.56 o 
   3  -6  14        4.60       -5.90      6.50 o 
   4  -6  14        2.58       13.81      6.66 o 
   5  -6  14        3.76       20.56      5.74 o 
  -5  -5  14       12.35       18.51      6.99 o 
  -4  -5  14        6.80        3.37      5.87 o 
  -3  -5  14        1.91       11.47      5.61 o 
  -2  -5  14        0.92       -4.05      4.05 o 
  -1  -5  14       48.49       51.69      4.43 o 
   0  -5  14      217.97      216.25      5.88 o 
   1  -5  14        0.60        2.68      5.41 o 
   2  -5  14       95.42      100.28      7.45 o 
   3  -5  14       15.34       20.44      6.83 o 
   4  -5  14       29.19       25.59      6.33 o 
   5  -5  14       18.14       30.30     13.02 o 
   6  -5  14       16.10       34.27      4.33 o 
  -5  -4  14       35.49       37.19      6.69 o 
  -4  -4  14       24.34       35.13      6.77 o 
  -3  -4  14        2.30       -1.27      4.97 o 
  -2  -4  14        0.30        3.03      3.97 o 
  -1  -4  14      765.41      758.52     15.48 o 
   0  -4  14       37.61       38.54      3.18 o 
   1  -4  14      225.50      223.14      5.57 o 
   2  -4  14       85.45       83.40      7.78 o 
   3  -4  14       22.88       20.16      5.94 o 
   4  -4  14       89.31       88.78      7.02 o 
   5  -4  14        7.24        9.63      4.21 o 
   6  -4  14       62.40       70.68     20.79 o 
   7  -4  14        0.04       20.39     23.09 o 
  -6  -3  14       14.36       14.09      7.46 o 
  -5  -3  14        9.13        5.52      5.95 o 
  -4  -3  14       22.07       24.88      6.33 o 
  -3  -3  14       33.76       31.47      6.03 o 
  -2  -3  14       18.23       18.64      3.77 o 
  -1  -3  14      239.46      238.48      8.07 o 
   0  -3  14      826.14      822.52      7.39 o 
   1  -3  14        1.84        0.05      3.24 o 
   2  -3  14      122.98      147.21      4.92 o 
   3  -3  14        2.49        5.51      6.45 o 
   4  -3  14      129.17       98.55      6.95 o 
   5  -3  14        7.18       12.99      4.16 o 
   6  -3  14       12.87       14.27      6.54 o 
   7  -3  14       82.22       86.48     17.58 o 
  -6  -2  14        1.72        1.55      7.26 o 
  -5  -2  14      174.50      175.50      9.38 o 
  -4  -2  14        2.05       13.93      5.77 o 
  -3  -2  14      377.20      356.00     10.10 o 
  -2  -2  14       66.70       73.03      6.51 o 
  -1  -2  14       55.58       53.98      4.04 o 
   0  -2  14     1074.74     1097.59      9.96 o 
   1  -2  14      195.96      179.84      7.48 o 
   2  -2  14        3.34        6.03      3.43 o 
   3  -2  14        7.86       12.92      3.50 o 
   4  -2  14      117.93      111.27      7.23 o 
   5  -2  14       18.60       30.03     14.19 o 
   6  -2  14       91.39       92.48      9.00 o 
   7  -2  14       34.74       58.62     12.84 o 
   8  -2  14        8.40        3.01      3.63 o 
  -6  -1  14       13.80       12.29      7.54 o 
  -5  -1  14       44.29       37.00      7.92 o 
  -4  -1  14        5.87       20.31      6.53 o 
  -3  -1  14        7.90        7.94      5.37 o 
  -2  -1  14        1.48        4.32      5.25 o 
  -1  -1  14      916.99      874.53     10.24 o 
   0  -1  14      108.13      109.63      8.11 o 
   1  -1  14      449.65      422.58      6.89 o 
   2  -1  14      144.78      133.44      4.74 o 
   3  -1  14        0.31       -3.23      3.33 o 
   4  -1  14      391.19      346.62     13.73 o 
   5  -1  14       38.56       42.59      5.28 o 
   6  -1  14        3.22       -2.40      4.05 o 
   7  -1  14       71.98       94.65      5.60 o 
   8  -1  14        2.42       -3.51      3.67 o 
  -6   0  14       32.74       44.50      7.63 o 
  -5   0  14       54.12       58.98      7.78 o 
  -4   0  14        2.01       -5.86      6.19 o 
  -3   0  14      153.76      158.24      8.10 o 
  -2   0  14        0.04        7.49      5.20 o 
  -1   0  14       89.37       84.94      5.96 o 
   0   0  14     1703.81     1704.32      9.67 o 
   1   0  14      280.30      271.33      6.04 o 
   2   0  14     1538.01     1588.61     15.33 o 
   3   0  14       27.45       21.58      3.65 o 
   4   0  14      167.79      194.97      5.97 o 
   5   0  14      126.81      107.33     17.02 o 
   6   0  14       66.59       72.71      5.02 o 
   7   0  14       76.75       70.85     17.11 o 
   8   0  14        2.81       11.78     21.50 o 
  -6   1  14        0.34       -7.16      7.16 o 
  -5   1  14      207.48      174.30      9.57 o 
  -4   1  14        3.04       -5.85      5.85 o 
  -3   1  14      641.47      589.55     12.59 o 
  -2   1  14       91.41      100.35      6.65 o 
  -1   1  14       20.63       21.13      4.94 o 
   0   1  14     1339.79     1349.73     22.09 o 
   1   1  14      220.17      218.32      5.46 o 
   2   1  14        7.70        7.87      3.43 o 
   3   1  14       13.67       10.98      3.58 o 
   4   1  14      789.39      782.92     10.04 o 
   5   1  14       10.18       10.87      4.15 o 
   6   1  14       24.44       29.88     12.11 o 
   7   1  14        5.61        3.87      6.04 o 
   8   1  14        0.42       -4.07      4.07 o 
  -6   2  14       36.86       43.12      7.52 o 
  -5   2  14        0.16       -2.14      6.93 o 
  -4   2  14        0.17       11.15      6.14 o 
  -3   2  14       21.23        9.92      5.75 o 
  -2   2  14       36.28       40.74      5.64 o 
  -1   2  14      131.43      116.11      6.18 o 
   0   2  14       75.51       65.87      4.65 o 
   1   2  14      219.22      207.00      4.24 o 
   2   2  14      387.08      403.74      6.23 o 
   3   2  14        2.38        4.91      2.61 o 
   4   2  14      592.19      558.53      6.74 o 
   5   2  14       68.82       69.55      4.93 o 
   6   2  14        0.12        4.62      5.99 o 
   7   2  14       67.86       57.56      5.18 o 
   8   2  14        7.06        9.69     17.08 o 
  -5   3  14       58.55       55.94      5.32 o 
  -4   3  14        0.04       -2.72      6.41 o 
  -3   3  14       41.71       30.88      6.34 o 
  -2   3  14        2.82        1.06      5.10 o 
  -1   3  14       95.40       88.38      6.09 o 
   0   3  14      696.10      686.24     17.09 o 
   1   3  14       99.39       93.67      2.81 o 
   2   3  14      863.49      882.47     12.02 o 
   3   3  14        4.15        6.42      2.69 o 
   4   3  14       98.07       91.32      4.38 o 
   5   3  14       36.36       30.48      3.18 o 
   6   3  14       44.12       34.85      4.40 o 
   7   3  14      117.92      145.14      6.13 o 
   8   3  14        0.13       -3.72      5.89 o 
  -5   4  14       55.79       55.70      7.72 o 
  -4   4  14        0.21       -6.03      6.03 o 
  -3   4  14       60.20       38.64      6.23 o 
  -2   4  14       28.25       30.22      5.50 o 
  -1   4  14       11.31       -1.34      4.71 o 
   0   4  14      472.40      475.57      8.76 o 
   1   4  14        0.51       -1.45      2.13 o 
   2   4  14      104.95       95.78      5.88 o 
   3   4  14      102.99      106.32      3.81 o 
   4   4  14       54.66       53.04      4.10 o 
   5   4  14       17.83       12.40      3.01 o 
   6   4  14        6.14        5.91      6.48 o 
   7   4  14      120.21      114.73     12.52 o 
   8   4  14        2.50       -6.57      6.57 o 
  -5   5  14        9.43       -1.34      6.54 o 
  -4   5  14        0.28       -6.72      6.72 o 
  -3   5  14        7.56        7.39      6.06 o 
  -2   5  14       43.09       34.69      5.96 o 
  -1   5  14       32.08       26.11      3.79 o 
   0   5  14        0.70        7.15      2.86 o 
   1   5  14        1.01        0.86      2.59 o 
   2   5  14      286.00      307.52      5.09 o 
   3   5  14        5.54        3.11      5.07 o 
   4   5  14      159.80      164.24      5.36 o 
   5   5  14        0.64       -2.98      2.98 o 
   6   5  14        0.92       -0.89      4.27 o 
   7   5  14      120.26      135.77     20.86 o 
   8   5  14        0.01       -6.50      6.50 o 
  -4   6  14        0.13        0.72      6.80 o 
  -3   6  14      104.37      114.88      8.46 o 
  -2   6  14        2.66       12.07      6.05 o 
  -1   6  14       85.23       84.43      5.14 o 
   0   6  14      222.22      206.51      6.13 o 
   1   6  14        7.51        6.07      2.80 o 
   2   6  14        4.08        7.05      6.31 o 
   3   6  14        0.45       -0.40      4.87 o 
   4   6  14      119.18       94.01      6.85 o 
   5   6  14       18.18       14.26      5.05 o 
   6   6  14       23.00       24.10      6.40 o 
   7   6  14        0.27       15.78      7.12 o 
   8   6  14        0.02       43.38      8.26 o 
  -4   7  14        0.94       -0.35      7.11 o 
  -3   7  14        1.64       -3.49      6.52 o 
  -2   7  14       46.80       56.20      6.92 o 
  -1   7  14       76.87       83.39      8.12 o 
   0   7  14       66.32       46.24      5.94 o 
   1   7  14       16.96       12.96      2.84 o 
   2   7  14       58.34       60.06      4.68 o 
   3   7  14       10.94        2.36      5.16 o 
   4   7  14        0.01       -4.85      4.85 o 
   5   7  14        2.57       16.17      5.67 o 
   6   7  14        9.85       12.21      7.80 o 
   7   7  14      201.85      198.63      9.65 o 
  -3   8  14       37.80       59.84      8.23 o 
  -2   8  14        9.55       18.91      6.44 o 
  -1   8  14       12.99       19.35      4.70 o 
   0   8  14        0.22        8.29      3.96 o 
   1   8  14        0.39       -3.10      3.48 o 
   2   8  14       47.24       50.53      6.40 o 
   3   8  14        0.29       -5.62      5.62 o 
   4   8  14       51.68       47.09      6.45 o 
   5   8  14       38.21       55.02      6.43 o 
   6   8  14       29.91       18.63      5.65 o 
   7   8  14        0.67       27.38      7.45 o 
  -2   9  14       48.78       66.74      7.99 o 
  -1   9  14        3.59        3.22      6.24 o 
   0   9  14       14.38       11.37     10.14 o 
   1   9  14        2.77        2.24      8.84 o 
   2   9  14        0.34       -5.51      5.51 o 
   3   9  14       32.42       50.54      6.24 o 
   4   9  14        1.40       18.17      6.28 o 
   5   9  14      100.29       80.77      7.37 o 
   6   9  14       60.80       63.31      7.75 o 
   7   9  14       30.38       23.87      6.10 o 
  -1  10  14       17.77       12.59      6.44 o 
   0  10  14        1.45        0.19      7.08 o 
   1  10  14       10.72        0.80      5.77 o 
   2  10  14       99.82      114.38      8.87 o 
   3  10  14       12.12       30.47      7.02 o 
   4  10  14        2.49        2.04      5.92 o 
   5  10  14      171.94      150.46      8.47 o 
   6  10  14        4.22       23.86      6.95 o 
   1  11  14        7.33        9.93      4.42 o 
   2  11  14      112.28      121.14      7.93 o 
   3  11  14       29.69       45.63      7.41 o 
   4  11  14        0.78       -5.38      5.38 o 
  -1  -8  15        2.53       -2.66      4.73 o 
   0  -8  15       34.94       49.31     10.21 o 
   1  -8  15        0.34       -7.20      7.20 o 
   2  -8  15       18.31       39.21      8.59 o 
  -3  -7  15        0.57       -6.71      6.71 o 
  -2  -7  15       28.71       32.68      6.44 o 
  -1  -7  15        0.80        1.32      4.26 o 
   0  -7  15       21.65       19.73     14.28 o 
   1  -7  15        3.05       -0.02      6.53 o 
   2  -7  15        0.01       15.12      7.33 o 
   3  -7  15      104.92      118.01      9.40 o 
   4  -7  15        0.23       13.22      7.03 o 
  -4  -6  15       16.61        5.42      6.42 o 
  -3  -6  15       16.87       25.90      6.77 o 
  -2  -6  15        0.57       -4.11      4.11 o 
  -1  -6  15        8.66       14.42      4.08 o 
   0  -6  15        0.35       -3.46      3.62 o 
   1  -6  15        9.80       14.04      6.42 o 
   2  -6  15        0.94       -1.93      6.01 o 
   3  -6  15        0.18       -0.15      6.54 o 
   4  -6  15        0.40       -7.41      7.41 o 
   5  -6  15        1.75       40.09      6.37 o 
  -4  -5  15        0.01       -3.10      5.96 o 
  -3  -5  15        7.57       10.32      6.26 o 
  -2  -5  15       57.16       59.44      4.81 o 
  -1  -5  15        3.72       -0.22      3.71 o 
   0  -5  15      209.98      187.31     10.49 o 
   1  -5  15       13.52       13.28      6.45 o 
   2  -5  15       14.73        6.97      5.81 o 
   3  -5  15       48.16       57.94      6.93 o 
   4  -5  15        0.08       -3.00      6.22 o 
   5  -5  15       57.48       52.00      6.12 o 
   6  -5  15        1.46        8.17      8.82 o 
  -5  -4  15       15.14        3.52      6.93 o 
  -4  -4  15       42.94       49.94      7.40 o 
  -3  -4  15        0.00       -2.27      5.24 o 
  -2  -4  15       20.27       21.15      3.98 o 
  -1  -4  15       18.67       15.29      7.00 o 
   0  -4  15        7.98        8.94      4.85 o 
   1  -4  15      125.95      129.40      5.38 o 
   2  -4  15       21.31       20.88      6.39 o 
   3  -4  15       21.36       22.18      6.66 o 
   4  -4  15       20.91       35.95      5.90 o 
   5  -4  15       56.78       72.47      7.03 o 
   6  -4  15       44.37       41.61     10.16 o 
  -5  -3  15        0.16       16.75      7.07 o 
  -4  -3  15      132.03      106.84      7.72 o 
  -3  -3  15        0.47        1.69      5.60 o 
  -2  -3  15       42.17       36.36      6.27 o 
  -1  -3  15      132.68      127.20      9.07 o 
   0  -3  15      142.40      126.11      4.67 o 
   1  -3  15       36.30       43.09      3.94 o 
   2  -3  15       20.96       19.30      3.84 o 
   3  -3  15      241.27      229.25      5.89 o 
   4  -3  15        2.82       -2.17      5.07 o 
   5  -3  15       45.08       46.92      7.23 o 
   6  -3  15       21.77       33.64      5.61 o 
   7  -3  15        1.03       -7.42      7.56 o 
  -5  -2  15       41.27       62.29      8.36 o 
  -4  -2  15        3.02       11.02      6.10 o 
  -3  -2  15       17.00       26.29      5.82 o 
  -2  -2  15      785.29      726.98     13.65 o 
  -1  -2  15        4.97        3.87      3.52 o 
   0  -2  15      609.42      587.21      9.91 o 
   1  -2  15       31.69       30.56      3.86 o 
   2  -2  15        1.87        1.04      3.30 o 
   3  -2  15       61.67       52.51      4.31 o 
   4  -2  15        7.27        8.64      5.51 o 
   5  -2  15      205.96      195.22      6.34 o 
   6  -2  15       46.92       62.03      5.26 o 
   7  -2  15       14.41       10.59      4.38 o 
  -5  -1  15       26.63       11.96      7.42 o 
  -4  -1  15       95.93      103.42      8.34 o 
  -3  -1  15        0.70        1.34      6.02 o 
  -2  -1  15      130.17      134.92      7.72 o 
  -1  -1  15      243.79      236.34      8.10 o 
   0  -1  15       30.78       26.68      3.00 o 
   1  -1  15      559.74      600.12     31.45 o 
   2  -1  15        0.25       -3.49      3.49 o 
   3  -1  15       27.22       23.23      3.73 o 
   4  -1  15       19.90       10.83      5.33 o 
   5  -1  15       12.68       16.88      4.28 o 
   6  -1  15       13.20        7.38      4.06 o 
   7  -1  15        8.24       20.70      7.88 o 
   8  -1  15        5.84       34.86      8.10 o 
  -5   0  15        0.80        6.25      6.57 o 
  -4   0  15      297.84      277.74     10.77 o 
  -3   0  15        2.32       -2.90      5.83 o 
  -2   0  15        0.14       -0.02      5.19 o 
  -1   0  15      260.50      272.53      8.65 o 
   0   0  15      136.93      161.68      9.66 o 
   1   0  15      296.90      289.45      6.12 o 
   2   0  15       46.05       42.89      4.01 o 
   3   0  15      103.26      100.68      4.69 o 
   4   0  15       47.44       59.77      6.41 o 
   5   0  15      393.24      388.20     22.61 o 
   6   0  15        7.69        9.72      7.41 o 
   7   0  15        1.12        6.65      7.33 o 
   8   0  15        1.32       15.90      4.47 o 
  -5   1  15       24.97       22.68      7.41 o 
  -4   1  15       22.90        2.73      6.94 o 
  -3   1  15        0.57        4.09      5.77 o 
  -2   1  15      191.15      178.04      8.03 o 
  -1   1  15      140.89      132.26      6.97 o 
   0   1  15      364.44      352.51      6.30 o 
   1   1  15       95.93       94.02      4.37 o 
   2   1  15        0.35        4.19      3.59 o 
   3   1  15     1129.60     1087.10     11.00 o 
   4   1  15       79.83       80.72      6.43 o 
   5   1  15        0.61        3.02      4.14 o 
   6   1  15       88.87       74.46      5.18 o 
   7   1  15        0.00       12.18      4.59 o 
   8   1  15       11.41        4.49     11.32 o 
  -5   2  15        0.03       -0.23      7.06 o 
  -4   2  15      123.95      138.39      9.03 o 
  -3   2  15        2.77        3.15      5.97 o 
  -2   2  15       78.24       81.89      6.77 o 
  -1   2  15       43.25       29.23      5.64 o 
   0   2  15      433.18      408.52      6.94 o 
   1   2  15     1045.73     1069.00      8.20 o 
   2   2  15        0.24        1.34      2.81 o 
   3   2  15      217.67      207.83      5.78 o 
   4   2  15       38.91       31.84      5.85 o 
   5   2  15       50.74       52.18      4.43 o 
   6   2  15        7.70        5.89      4.39 o 
   7   2  15        0.86        2.28      8.95 o 
   8   2  15       11.06       14.02      4.60 o 
  -5   3  15        8.39        1.53      6.25 o 
  -4   3  15       49.01       35.03      7.07 o 
  -3   3  15        0.22       -5.81      5.81 o 
  -1   3  15      276.04      283.32      8.59 o 
   0   3  15        1.15        1.84      2.94 o 
   1   3  15      100.58       99.21      7.20 o 
   2   3  15        0.04       -0.76      2.71 o 
   3   3  15       73.83       75.73      3.49 o 
   4   3  15       54.88       51.38      6.17 o 
   5   3  15       15.82       11.35      2.80 o 
   6   3  15        8.28        5.92      4.05 o 
   7   3  15        0.98       10.49     10.50 o 
   8   3  15      152.10      159.90      6.59 o 
  -5   4  15       10.43        6.74      6.85 o 
  -4   4  15        5.19       -0.91      6.23 o 
  -3   4  15        6.79        4.28      5.51 o 
  -2   4  15       30.97       30.98      5.68 o 
  -1   4  15      253.22      242.20      8.32 o 
   0   4  15       57.18       41.48      3.16 o 
   1   4  15       63.06       80.88     10.10 o 
   2   4  15        0.00       -1.64      2.67 o 
   3   4  15     1178.01     1155.00      9.54 o 
   4   4  15       47.80       36.06      4.05 o 
   5   4  15       22.00       19.71      3.08 o 
   6   4  15       45.32       43.49      4.71 o 
   7   4  15        1.32       -3.61      4.09 o 
   8   4  15        9.97       35.57      8.31 o 
  -4   5  15        2.48       -7.01      7.01 o 
  -3   5  15        0.31       -1.11      5.89 o 
  -2   5  15       34.21       29.84      6.25 o 
  -1   5  15        7.18        7.36      5.61 o 
   0   5  15       53.33       43.61      6.23 o 
   1   5  15       53.77       41.88      4.10 o 
   2   5  15        1.24       -2.65      2.65 o 
   3   5  15        9.46       11.11      3.57 o 
   4   5  15       26.91       18.55      3.83 o 
   5   5  15        2.20        3.58      3.56 o 
   6   5  15       54.51       66.11      8.27 o 
   7   5  15        5.46       -5.63      6.67 o 
   8   5  15        3.51       24.90      7.93 o 
  -4   6  15        6.45       11.55      7.24 o 
  -3   6  15        2.14        9.28      6.58 o 
  -2   6  15        5.93       10.07      5.94 o 
  -1   6  15      250.53      245.34      6.31 o 
   0   6  15        3.87        6.17      2.99 o 
   1   6  15        8.33        6.90      4.65 o 
   2   6  15        1.78       -3.62      3.62 o 
   3   6  15       76.14       87.55      6.56 o 
   4   6  15        9.79        4.51      5.07 o 
   5   6  15        8.48       18.48      5.68 o 
   6   6  15       97.52       98.48     21.38 o 
   7   6  15        1.01        8.37      7.38 o 
   8   6  15       24.92       38.12      8.16 o 
  -3   7  15        0.55       -6.70      6.70 o 
  -2   7  15       67.13       76.74      7.24 o 
  -1   7  15       68.47       73.85      4.68 o 
   0   7  15       20.15       14.32      3.12 o 
   1   7  15        0.05        6.93      4.99 o 
   2   7  15        1.13       -0.91      4.36 o 
   3   7  15       72.00       74.68      6.87 o 
   4   7  15        9.39       26.15      6.03 o 
   5   7  15        3.85       10.50      5.25 o 
   6   7  15       89.37       73.35      6.58 o 
   7   7  15        2.23        5.63      7.22 o 
  -3   8  15        1.29        7.60      6.74 o 
  -2   8  15        0.42        4.03      5.93 o 
  -1   8  15        5.33       -0.87      5.62 o 
   0   8  15        0.78        7.20      4.01 o 
   2   8  15        0.33       -0.44      5.28 o 
   3   8  15        0.01        7.79      5.80 o 
   4   8  15       57.12       65.90      6.77 o 
   5   8  15       16.06        2.49      5.68 o 
   6   8  15       45.40       46.45      6.69 o 
   7   8  15        1.04       -4.97      4.97 o 
  -2   9  15       45.55       54.88      7.56 o 
  -1   9  15        0.08        9.50      6.63 o 
   0   9  15        1.38       -5.89      5.89 o 
   1   9  15        0.76       -5.06      5.77 o 
   2   9  15        1.63        0.67      5.26 o 
   3   9  15      118.07      152.86      8.48 o 
   4   9  15       27.05       18.89      6.64 o 
   5   9  15       27.13       21.89      6.31 o 
   6   9  15      294.15      280.67     11.31 o 
   0  10  15        0.29       -0.52     10.09 o 
   1  10  15       41.43       42.98      7.25 o 
   2  10  15        1.20       14.31      6.60 o 
   3  10  15        8.84       14.77      6.24 o 
   4  10  15       67.99       49.79      6.29 o 
   5  10  15       67.21       88.96      8.14 o 
  -2  -7  16        0.10        4.14      6.59 o 
  -1  -7  16        8.60       25.38      5.92 o 
   0  -7  16        4.74       -3.24      7.12 o 
   1  -7  16        4.93       14.74      7.19 o 
   2  -7  16        0.11       -7.71      7.71 o 
   3  -7  16       15.77       21.79      7.15 o 
  -3  -6  16       24.09       21.60      6.59 o 
  -2  -6  16        1.28        8.80     10.59 o 
  -1  -6  16       40.01       33.64      6.76 o 
   0  -6  16        7.33        5.30      6.47 o 
   1  -6  16        4.88       11.10      7.07 o 
   2  -6  16        0.55       -4.67      6.24 o 
   3  -6  16        0.09       16.79      7.38 o 
   4  -6  16       36.74       19.22      8.06 o 
  -4  -5  16        1.33        4.64      6.35 o 
  -3  -5  16        0.31       -6.60      6.60 o 
  -2  -5  16        1.84        5.22      6.59 o 
  -1  -5  16        1.45       -1.91      4.45 o 
   0  -5  16       20.86       37.89      7.03 o 
   1  -5  16        4.02        0.13      6.44 o 
   2  -5  16       95.93      113.99      8.22 o 
   3  -5  16        2.55        5.45      6.87 o 
   4  -5  16       14.94       26.95      6.24 o 
   5  -5  16        1.87       -4.62      4.62 o 
  -4  -4  16        9.81        5.65      5.97 o 
  -3  -4  16       39.46       40.73      6.71 o 
  -2  -4  16        3.56       -5.73      5.73 o 
  -1  -4  16       66.10       64.85      6.08 o 
   0  -4  16        0.39        8.52      8.85 o 
   1  -4  16       85.65       89.49     12.33 o 
   2  -4  16       40.37       37.11      7.16 o 
   3  -4  16        0.20       -5.69      5.69 o 
   4  -4  16       13.28       29.62      5.84 o 
   5  -4  16        4.08       10.99      5.53 o 
   6  -4  16       56.67       44.83      9.67 o 
  -4  -3  16       10.99       14.50      6.07 o 
  -3  -3  16       10.78        7.52      5.23 o 
  -2  -3  16        7.27       59.15      6.49 o 
  -1  -3  16      336.52      318.49      6.91 o 
   0  -3  16       37.46       55.02      9.53 o 
   1  -3  16        4.73        4.99      3.55 o 
   2  -3  16       34.43       33.04      4.06 o 
   3  -3  16        9.51       19.99      3.56 o 
   4  -3  16       18.64       24.26      5.66 o 
   5  -3  16        4.66        1.95      5.25 o 
   6  -3  16        4.58        5.60      8.40 o 
  -5  -2  16       33.25       46.04      8.73 o 
  -4  -2  16        1.30       -3.90      5.86 o 
  -3  -2  16      136.34      151.82      8.24 o 
  -2  -2  16       11.24       13.95      5.49 o 
  -1  -2  16        4.62        1.61      5.08 o 
   0  -2  16      118.98      121.18      6.53 o 
   1  -2  16       38.27       32.94      4.04 o 
   2  -2  16        0.65        6.83      3.53 o 
   3  -2  16        2.82        1.32      3.63 o 
   4  -2  16        4.22        7.26      5.19 o 
   5  -2  16        0.36       -4.63      4.63 o 
   6  -2  16       86.31       78.60      5.73 o 
   7  -2  16        1.45        2.33     11.62 o 
  -5  -1  16       42.23       20.69      7.85 o 
  -4  -1  16        0.01        1.04      6.15 o 
  -3  -1  16       18.55       23.18      6.73 o 
  -2  -1  16        1.94       -0.47      5.40 o 
  -1  -1  16      270.23      278.15      8.78 o 
   0  -1  16        0.01        4.57      2.59 o 
   1  -1  16       95.27      101.74      4.56 o 
   2  -1  16      113.47      115.47      4.84 o 
   3  -1  16       18.43       12.55      3.55 o 
   4  -1  16       23.18       21.67      5.57 o 
   5  -1  16        1.28       12.43      5.70 o 
   6  -1  16        3.45        2.02      8.19 o 
   7  -1  16       12.75       24.79      5.81 o 
  -5   0  16       13.85       -0.39      6.93 o 
  -4   0  16        8.12       16.11      6.71 o 
  -3   0  16       68.95       65.87      7.33 o 
  -2   0  16        6.77        5.07      5.21 o 
  -1   0  16      183.88      157.94      7.52 o 
   0   0  16        0.06        2.98      2.62 o 
   1   0  16        7.94        8.61      3.53 o 
   2   0  16      410.93      404.09     10.38 o 
   3   0  16        5.97       -1.47      3.59 o 
   4   0  16      725.36      723.11     13.79 o 
   5   0  16      142.32      140.12      6.35 o 
   6   0  16       15.88       17.64      4.29 o 
   7   0  16        6.32       -3.20      6.89 o 
  -5   1  16       22.77        8.23      7.88 o 
  -4   1  16        1.27       -6.60      6.60 o 
  -3   1  16      248.91      251.58      9.86 o 
  -2   1  16       25.40       27.69      6.02 o 
  -1   1  16       57.93       53.33      6.09 o 
   0   1  16        0.29        5.43      3.34 o 
   1   1  16       11.24       10.61      3.39 o 
   2   1  16       25.15       28.27      3.74 o 
   3   1  16        0.16       -2.21      3.73 o 
   4   1  16       44.12       44.78      6.37 o 
   5   1  16        0.66        0.85      5.08 o 
   6   1  16       49.14       58.55     15.47 o 
   7   1  16       21.72       27.92     15.95 o 
   8   1  16        0.00       -3.31     12.32 o 
  -5   2  16        2.13        0.92      7.09 o 
  -4   2  16        3.74        5.78      6.64 o 
  -3   2  16        0.17        3.23      6.10 o 
  -2   2  16        1.91        1.62      5.55 o 
  -1   2  16        9.50        9.34      5.31 o 
   0   2  16       98.78       94.21      4.56 o 
   1   2  16       21.90       21.44      3.55 o 
   2   2  16      185.48      194.76      5.69 o 
   3   2  16       14.26       13.04      3.83 o 
   4   2  16       27.69       23.80      5.85 o 
   5   2  16        7.85        5.59      5.07 o 
   6   2  16        3.87       14.93      4.38 o 
   7   2  16       51.56       40.83      7.93 o 
   8   2  16        3.43       19.74      5.18 o 
  -4   3  16        1.32       -3.60      6.20 o 
  -3   3  16       26.07       11.00      6.03 o 
  -2   3  16        5.56       -5.33      5.63 o 
  -1   3  16      120.39      104.42      6.65 o 
   0   3  16       26.74       18.46      2.84 o 
   1   3  16       45.31       56.15      5.30 o 
   2   3  16      313.14      323.76      5.23 o 
   3   3  16        0.02        4.56      2.89 o 
   4   3  16      100.86       88.96      6.75 o 
   5   3  16       30.37       30.83      5.85 o 
   6   3  16        0.56        0.54      6.30 o 
   7   3  16        0.38        3.53      4.22 o 
   8   3  16       24.87       33.41      4.78 o 
  -4   4  16        0.15       -6.27      6.27 o 
  -3   4  16        0.01       -5.74      5.74 o 
  -2   4  16        0.42       -5.28      5.28 o 
  -1   4  16      145.80      122.46      7.26 o 
   0   4  16       45.23       48.06      7.87 o 
   1   4  16       44.08       45.00      4.23 o 
   2   4  16        3.22        1.44      4.06 o 
   3   4  16        2.26        4.27      2.97 o 
   4   4  16       25.42       33.43     11.89 o 
   5   4  16       44.76       42.62      3.80 o 
   6   4  16        4.71        8.76      6.99 o 
   7   4  16        2.54        6.61      4.22 o 
   8   4  16        0.02       -6.24      7.98 o 
  -4   5  16        3.32        5.28      7.22 o 
  -3   5  16       26.33       35.82      6.92 o 
  -2   5  16        0.41       -2.20      5.79 o 
  -1   5  16        9.55        7.03      6.43 o 
   0   5  16       30.43       19.06      3.15 o 
   1   5  16       22.50       21.06      3.96 o 
   2   5  16       55.62       51.74      4.37 o 
   3   5  16        0.61        3.82      2.86 o 
   4   5  16        6.81       15.01      9.33 o 
   5   5  16        0.82       -3.51      3.51 o 
   6   5  16       30.05       24.79      3.90 o 
   7   5  16      216.13      239.93     10.12 o 
  -3   6  16       29.52       44.90      7.47 o 
  -2   6  16        1.64        3.63      3.85 o 
  -1   6  16      116.08      111.41      5.26 o 
   0   6  16       35.21       19.17      4.47 o 
   1   6  16       56.86       46.76      4.36 o 
   2   6  16       54.39       45.21      6.55 o 
   3   6  16        7.69       22.79      5.77 o 
   4   6  16        0.44        0.91      4.97 o 
   5   6  16       33.50       18.57      5.10 o 
   6   6  16        9.26       18.16      4.99 o 
   7   6  16        0.34        0.67      4.39 o 
  -3   7  16        9.01        2.88      6.40 o 
  -2   7  16        0.17       -3.13      5.50 o 
  -1   7  16        6.84        8.95      6.64 o 
   0   7  16      131.19      110.79      4.35 o 
   1   7  16       23.64       31.03      7.87 o 
   2   7  16       60.28       69.19      7.39 o 
   3   7  16        1.56        3.69      5.18 o 
   4   7  16        7.27       12.86      5.26 o 
   5   7  16       49.68       -4.14      5.32 o 
   6   7  16       10.58       28.85      5.67 o 
  -2   8  16        1.10        4.64      6.77 o 
  -1   8  16       12.83       11.98      6.62 o 
   0   8  16        7.31        1.11      3.89 o 
   1   8  16        0.48       -0.05      5.54 o 
   2   8  16       23.41       51.05      6.36 o 
   3   8  16        0.20        5.11      5.47 o 
   4   8  16       49.66       37.04      6.18 o 
   5   8  16       12.01       14.01      5.25 o 
   6   8  16       24.65       28.74      6.59 o 
  -1   9  16        0.03        8.58      6.05 o 
   0   9  16        0.03       -3.84      3.84 o 
   1   9  16       12.79       16.46      5.45 o 
   2   9  16        4.25       14.47      5.99 o 
   3   9  16        9.03        3.30      5.06 o 
   4   9  16       27.81        8.40      6.30 o 
   5   9  16      139.76      188.78      9.65 o 
   1  10  16       11.31       23.22      6.40 o 
   2  10  16        0.59        6.14      5.00 o 
   4  10  16       49.08       41.19      6.22 o 
  -1  -6  17        4.43       -0.04      4.56 o 
   0  -6  17        0.50       16.55      7.48 o 
   1  -6  17       35.77       40.25      7.92 o 
   2  -6  17        0.17        2.26      7.19 o 
   3  -6  17       24.26       39.46      7.93 o 
  -3  -5  17        3.41        7.71      6.25 o 
  -2  -5  17      145.39      137.96      8.42 o 
  -1  -5  17        0.23       10.09      4.38 o 
   0  -5  17       27.69       27.91      7.01 o 
   1  -5  17        1.81       -6.92      6.92 o 
   2  -5  17       81.20       97.64      8.97 o 
   3  -5  17       15.76       -0.54      6.42 o 
   4  -5  17        1.10       22.50      5.87 o 
  -3  -4  17        0.00        7.88      6.29 o 
  -2  -4  17        9.50       14.92      6.19 o 
  -1  -4  17        2.96       -1.20      4.49 o 
   0  -4  17        1.39       -3.44      3.44 o 
   1  -4  17       72.58       82.94      4.86 o 
   2  -4  17        0.09        1.18      6.11 o 
   3  -4  17        5.67       18.15      6.28 o 
   4  -4  17        0.34       -3.57      5.24 o 
   5  -4  17       30.24       59.69      6.66 o 
  -4  -3  17       11.89       30.56      7.49 o 
  -3  -3  17        0.14        0.78      5.47 o 
  -2  -3  17        3.37       -2.80      5.68 o 
  -1  -3  17       21.65       35.56      6.01 o 
   0  -3  17       55.74       55.09      4.49 o 
   1  -3  17       67.66      100.70     12.80 o 
   2  -3  17       13.22       20.54      6.48 o 
   3  -3  17        7.60       15.23      3.78 o 
   4  -3  17        0.02        3.33      5.12 o 
   5  -3  17       46.77       36.90      6.49 o 
   6  -3  17        0.02        7.17      4.99 o 
  -4  -2  17        2.33       17.02      7.54 o 
  -3  -2  17        1.37        7.42      5.83 o 
  -2  -2  17      269.99      292.11      9.61 o 
  -1  -2  17       12.40        9.60      5.28 o 
   0  -2  17      125.97      133.90     20.57 o 
   1  -2  17      146.39      158.18      5.39 o 
   2  -2  17       33.46       45.59      4.17 o 
   3  -2  17       32.24       27.96      4.11 o 
   4  -2  17        0.17       -5.00      5.22 o 
   5  -2  17       11.79       14.60      5.72 o 
   6  -2  17       19.56        6.01      5.03 o 
  -4  -1  17       80.06       72.01      8.34 o 
  -3  -1  17        1.82        7.79      6.99 o 
  -2  -1  17      173.58      175.53      8.90 o 
  -1  -1  17       36.81       36.04      5.74 o 
   0  -1  17       23.18       37.57      6.42 o 
   1  -1  17      135.71      137.29      5.34 o 
   2  -1  17        0.03        2.92      3.56 o 
   3  -1  17        3.85       -0.37      3.53 o 
   4  -1  17        2.64       -2.37      5.55 o 
   5  -1  17       11.59       17.41      5.78 o 
   6  -1  17       23.81       16.41      4.59 o 
   7  -1  17       23.77       44.90      9.73 o 
  -4   0  17       47.66       59.81      7.68 o 
  -3   0  17        0.50        3.02      6.33 o 
  -2   0  17        2.14       -6.09      6.09 o 
  -1   0  17       10.04        7.06      5.35 o 
   0   0  17       70.84       76.81      6.65 o 
   1   0  17        2.89        5.03      3.38 o 
   2   0  17       39.95       31.73      4.00 o 
   3   0  17        2.10       -1.17      4.14 o 
   4   0  17        2.89        5.56      5.81 o 
   5   0  17      286.64      291.11     10.26 o 
   6   0  17       20.54       21.19      8.55 o 
   7   0  17       34.43       42.77     22.87 o 
  -4   1  17        6.82       -2.69      7.26 o 
  -3   1  17        3.62       -2.72      6.34 o 
  -2   1  17       81.77       80.95      7.08 o 
  -1   1  17       22.38       18.18      5.38 o 
   0   1  17        2.40        4.87      5.35 o 
   1   1  17      164.75      174.75      5.36 o 
   2   1  17        6.62        6.14      3.62 o 
   3   1  17       84.60       77.19      4.75 o 
   4   1  17        0.28        4.15      5.01 o 
   5   1  17       32.93       41.03      6.52 o 
   6   1  17       28.94       22.71      4.52 o 
   7   1  17        4.25       20.43     11.84 o 
  -4   2  17       39.55       34.48      7.25 o 
  -3   2  17        0.05        9.90      6.53 o 
  -2   2  17       51.26       49.65      6.64 o 
  -1   2  17        0.19        4.08      5.12 o 
   0   2  17        0.99        2.56      5.60 o 
   1   2  17      282.51      278.21      9.64 o 
   2   2  17        8.27       12.96      3.74 o 
   3   2  17      166.46      180.01      9.06 o 
   4   2  17        6.34        8.90      5.56 o 
   5   2  17       87.51       91.56      7.20 o 
   6   2  17        0.02       -4.42      9.72 o 
   7   2  17       28.39       45.70     19.04 o 
  -4   3  17        4.80       -4.37      4.97 o 
  -3   3  17        5.75       -5.60      6.19 o 
  -2   3  17       18.40        4.74      6.15 o 
  -1   3  17        8.97        1.78      3.81 o 
   0   3  17       26.32       17.30      5.64 o 
   1   3  17      164.27      159.00      5.36 o 
   2   3  17       44.53       46.74      7.73 o 
   3   3  17       52.18       56.44      4.47 o 
   4   3  17        1.82        6.10      5.56 o 
   5   3  17        4.78        7.37      5.69 o 
   6   3  17       13.80        0.61      4.11 o 
   7   3  17        1.23       15.25      8.69 o 
  -3   4  17        3.49       -3.54      6.27 o 
  -2   4  17        5.89        3.24      5.62 o 
  -1   4  17       27.74       26.19      7.89 o 
   0   4  17        2.18       -1.55      5.43 o 
   1   4  17      213.00      233.22     12.44 o 
   2   4  17        4.10        4.55      3.48 o 
   3   4  17      133.32      131.28      4.98 o 
   4   4  17        2.14        2.02      4.88 o 
   5   4  17        0.76        2.55      5.76 o 
   6   4  17       12.37       30.35      6.53 o 
   7   4  17        0.00        6.93     12.01 o 
  -3   5  17        0.36        1.13      6.81 o 
  -2   5  17       24.62       21.27      6.30 o 
  -1   5  17        3.42        7.83      5.13 o 
   0   5  17       24.12       34.37      4.48 o 
   1   5  17       11.22       18.50     12.01 o 
   2   5  17        1.28        1.81      5.22 o 
   3   5  17        0.28        4.10      2.79 o 
   4   5  17        7.28       -2.44      3.89 o 
   5   5  17       24.72       10.09      4.38 o 
   6   5  17        6.30       23.25      5.45 o 
   7   5  17       40.67       39.27      7.49 o 
  -3   6  17        0.09        9.80      7.23 o 
  -2   6  17        2.19        6.80      4.37 o 
  -1   6  17        0.22        6.69      5.73 o 
   0   6  17      124.21      140.40      5.85 o 
   1   6  17      211.23      231.86      6.62 o 
   2   6  17       17.47       17.54     14.09 o 
   3   6  17      184.87      155.28      7.80 o 
   4   6  17        0.05       -4.18      4.18 o 
   5   6  17       23.86       23.68      5.35 o 
   6   6  17       22.49       36.77      4.95 o 
  -2   7  17       13.39        3.12      6.39 o 
  -1   7  17       82.04       93.43      5.25 o 
   0   7  17        2.38        6.37     13.68 o 
   1   7  17       60.21       81.09      4.98 o 
   2   7  17        9.06       13.20      4.24 o 
   3   7  17        5.02       -4.81      4.81 o 
   4   7  17        4.33       -5.06      5.06 o 
   5   7  17        8.47       31.81      5.61 o 
   6   7  17       43.83       35.56      5.80 o 
  -1   8  17      121.43      103.45      8.25 o 
   0   8  17       26.89       33.03      6.76 o 
   1   8  17        1.24       18.66      6.08 o 
   2   8  17        0.30        2.03      3.80 o 
   3   8  17        3.18        5.01      5.16 o 
   4   8  17       22.67       15.90      6.07 o 
   5   8  17       30.00       74.92      7.52 o 
   1   9  17       28.95       63.86      7.40 o 
   2   9  17        4.37       -5.88      5.88 o 
   3   9  17       27.36        8.66      4.94 o 
   4   9  17        1.69       -0.86      5.91 o 
  -1  -5  18       22.41       17.25      7.55 o 
   1  -5  18        5.16       14.50      7.80 o 
   2  -5  18        8.42       12.92      7.64 o 
   3  -5  18        2.94       12.40      6.41 o 
  -2  -4  18        0.57        8.19      5.91 o 
  -1  -4  18       34.76       45.32      5.94 o 
   0  -4  18       16.24        8.00     13.00 o 
   1  -4  18        4.18       12.78      6.50 o 
   2  -4  18       28.36       26.05      7.11 o 
   3  -4  18        0.07       23.24      6.02 o 
   4  -4  18       21.96       18.49      6.09 o 
  -3  -3  18       50.53       82.98      7.73 o 
  -2  -3  18        4.41       -3.23      6.07 o 
  -1  -3  18      266.84      263.28      6.86 o 
   0  -3  18       15.16       12.94      7.53 o 
   1  -3  18       53.82       56.74     13.94 o 
   2  -3  18       42.84       62.03      4.50 o 
   3  -3  18        0.16        2.58      9.19 o 
   4  -3  18       24.24       39.36      6.10 o 
  -3  -2  18       88.23      105.38      8.93 o 
  -2  -2  18        0.07        8.02      5.78 o 
  -1  -2  18        2.45       14.90      5.79 o 
   0  -2  18       26.42       31.36      4.06 o 
   1  -2  18       36.69       58.11      7.58 o 
   2  -2  18        9.77       10.95      8.98 o 
   3  -2  18        0.03        4.88      7.33 o 
   4  -2  18       11.06       -5.27      5.27 o 
   5  -2  18       10.55        7.55      6.29 o 
  -3  -1  18       39.55       31.39      7.28 o 
  -2  -1  18       12.10       13.18      6.48 o 
  -1  -1  18      138.82      141.86      7.82 o 
   0  -1  18        0.00        6.21      5.43 o 
   1  -1  18       33.03       44.78      4.17 o 
   2  -1  18        8.18       17.47      3.86 o 
   3  -1  18        0.59       -4.02      5.63 o 
   4  -1  18        1.07        4.79      5.88 o 
   5  -1  18        0.03       -2.15      5.40 o 
   6  -1  18       72.31       75.22      6.98 o 
  -3   0  18      156.42      187.07     10.20 o 
  -2   0  18        4.29       -2.49      5.79 o 
  -1   0  18       78.32       72.46      6.67 o 
   0   0  18      109.11       93.26      7.49 o 
   1   0  18        0.92       -0.06      3.76 o 
   2   0  18       88.87       98.12     15.62 o 
   3   0  18        1.34        3.60      8.95 o 
   4   0  18       58.25       64.47      6.76 o 
   5   0  18       11.98        3.58      5.76 o 
   6   0  18        7.50       20.81      6.71 o 
  -3   1  18       98.24       76.26      7.94 o 
  -2   1  18        2.85        3.18      5.89 o 
  -1   1  18       20.11        7.68      4.10 o 
   0   1  18       18.58       14.16      5.34 o 
   1   1  18       20.38       27.21      5.80 o 
   2   1  18       88.64       83.14      5.91 o 
   3   1  18        1.18       -2.30      3.66 o 
   4   1  18        9.04       15.51      5.98 o 
   5   1  18        8.00       13.73      5.43 o 
   6   1  18       19.72        9.02      5.21 o 
  -3   2  18        0.01       -2.37      7.29 o 
  -2   2  18       13.67       20.61      6.37 o 
  -1   2  18       11.18       15.29      4.17 o 
   0   2  18       15.30        6.73      5.09 o 
   1   2  18      116.49      125.88      8.01 o 
   2   2  18      117.35      133.58      5.37 o 
   3   2  18       14.56       18.49      3.99 o 
   4   2  18      340.60      325.96     10.53 o 
   5   2  18       19.33       11.43      5.66 o 
   6   2  18        2.76       16.84      5.78 o 
  -3   3  18      170.93      158.88     15.86 o 
  -2   3  18        1.79       -6.11      6.11 o 
  -1   3  18        0.19       -3.52      4.80 o 
   0   3  18      149.40      135.72      8.19 o 
   1   3  18        1.75        2.31      5.73 o 
   2   3  18      117.39      115.79     12.77 o 
   3   3  18       22.17       23.56      4.29 o 
   4   3  18       17.24       25.25      5.86 o 
   5   3  18        0.08       -1.84      5.54 o 
   7   3  18       34.57       31.43      7.63 o 
  -3   4  18        2.17       -0.64      6.10 o 
  -2   4  18        5.73       -0.79      5.36 o 
  -1   4  18        5.75       -0.53      9.39 o 
   0   4  18      130.78      136.51      8.49 o 
   1   4  18       46.38       35.16      4.14 o 
   2   4  18        0.26       -1.71      3.58 o 
   3   4  18        5.04        6.11      9.56 o 
   4   4  18      197.46      183.29      8.67 o 
   5   4  18        8.63       11.63      6.09 o 
   6   4  18        6.95       26.46      7.05 o 
  -2   5  18        0.16       -0.05      4.23 o 
  -1   5  18       10.45        7.66      4.08 o 
   0   5  18       20.97       22.90      6.39 o 
   1   5  18       66.26       57.32      4.60 o 
   2   5  18      129.40      118.06      5.29 o 
   3   5  18        1.05        0.02      3.87 o 
   4   5  18      160.47      163.03      5.71 o 
   5   5  18       20.04       22.53     14.75 o 
   6   5  18        1.61       -5.25      5.37 o 
  -2   6  18       13.65       21.39      5.80 o 
  -1   6  18        2.74        1.40      6.50 o 
   0   6  18      249.56      294.19     23.91 o 
   1   6  18        7.10       16.34      4.08 o 
   2   6  18      134.62      120.97      7.92 o 
   3   6  18       39.21       26.94      5.97 o 
   4   6  18        4.94       17.48      4.77 o 
   5   6  18       14.76       28.78      5.03 o 
  -1   7  18       30.85       39.29      5.91 o 
   0   7  18      113.64      104.79      5.46 o 
   1   7  18        0.00       11.38      6.37 o 
   2   7  18       21.08       14.62     11.72 o 
   4   7  18       86.66      142.47      7.63 o 
   5   7  18        0.49        4.99      4.04 o 
   0   8  18       53.42       57.62      6.91 o 
   1   8  18       18.91       16.66     15.01 o 
   2   8  18       78.63       82.18     19.74 o 
   3   8  18        0.00       -2.31      5.20 o 
   4   8  18      106.70      140.16      7.50 o 
   0  -4  19       29.47       28.24     16.20 o 
   1  -4  19        0.01       -6.51      6.51 o 
   2  -4  19        2.64       18.61      6.75 o 
   3  -4  19       22.71       52.14      6.29 o 
  -1  -3  19        0.27       20.99      6.34 o 
   0  -3  19       23.03        2.03      8.16 o 
   1  -3  19        2.65       -0.53     15.86 o 
   2  -3  19       24.52       37.99      5.08 o 
   3  -3  19        6.98        8.81      5.23 o 
   4  -3  19        0.72       -0.84      5.16 o 
  -2  -2  19        5.44        9.82      6.82 o 
  -1  -2  19        1.69        9.51      5.73 o 
   0  -2  19       82.14       57.65      6.44 o 
   1  -2  19       31.97       38.62     16.33 o 
   2  -2  19        0.21       13.19      7.45 o 
   3  -2  19       81.91       94.43      5.08 o 
  -2  -1  19      151.38      139.82      8.61 o 
  -1  -1  19       16.37       32.35      6.86 o 
   0  -1  19        9.50        3.54      5.31 o 
   1  -1  19       18.36       30.38      3.98 o 
   2  -1  19       15.01       18.37      7.81 o 
   3  -1  19        7.24        4.40      6.03 o 
   4  -1  19        0.76       12.39      6.38 o 
   5  -1  19       22.99        7.92      6.10 o 
  -2   0  19        0.36        3.58      7.15 o 
  -1   0  19        6.49        9.39      5.98 o 
   0   0  19       78.12       47.10      6.10 o 
   1   0  19        8.21       21.22      5.97 o 
   2   0  19       11.36       16.56      7.06 o 
   3   0  19        0.10        0.22      5.89 o 
   4   0  19        0.25       -3.95      5.04 o 
   5   0  19       51.01       55.21      6.62 o 
  -2   1  19       17.22       -0.24      6.63 o 
  -1   1  19        0.06        6.46      5.70 o 
   0   1  19       35.22       24.53      6.46 o 
   1   1  19       56.52       74.06      7.18 o 
   2   1  19        0.04       12.70      6.16 o 
   3   1  19       17.47       15.24      3.79 o 
   4   1  19        0.72       15.68      5.79 o 
   5   1  19       67.74       68.75      7.68 o 
   6   1  19        6.74       -5.71      5.71 o 
  -2   2  19       38.47       35.75      6.97 o 
  -1   2  19        5.50       14.95      5.92 o 
   0   2  19        0.26       -5.19      5.32 o 
   1   2  19       61.10       62.19      7.14 o 
   2   2  19       32.92       46.49      4.58 o 
   3   2  19       48.53       55.99      4.85 o 
   4   2  19       19.81        9.48      5.62 o 
   5   2  19       26.09       10.69      5.89 o 
   6   2  19       11.84       37.73      6.19 o 
  -2   3  19        4.52       -0.10      5.92 o 
  -1   3  19       12.87       20.37      6.68 o 
   0   3  19       33.88       34.06      6.33 o 
   1   3  19        0.01       -5.91      5.91 o 
   2   3  19        4.86       18.56      6.58 o 
   3   3  19      121.77      133.68      7.79 o 
   4   3  19        0.57        9.16      5.51 o 
   5   3  19        5.27        2.48      5.35 o 
  -2   4  19       35.38       27.28     11.51 o 
  -1   4  19        1.08       -2.49      6.17 o 
   0   4  19      104.31      103.18      8.55 o 
   1   4  19      134.54      122.11      8.12 o 
   2   4  19        0.59       -0.04      5.91 o 
   3   4  19      131.42      130.72     19.41 o 
   4   4  19        1.00       -5.10      5.10 o 
   5   4  19        5.43        2.50      5.58 o 
   6   4  19        1.16       14.83      6.50 o 
  -1   5  19       27.14       17.33      6.76 o 
   0   5  19        3.35       14.14      6.18 o 
   1   5  19       57.20       46.96     13.77 o 
   2   5  19        0.00       -4.92      4.92 o 
   3   5  19        0.13       13.73      3.97 o 
   4   5  19       20.26       18.33      5.65 o 
   0   6  19       60.09       41.95      6.83 o 
   1   6  19        0.22        9.56      6.71 o 
   2   6  19        2.05       -4.38      4.38 o 
   3   6  19      325.80      360.61     10.69 o 
   4   6  19        0.25       17.97      4.45 o 
   5   6  19       26.23        5.01      4.38 o 
   1   7  19       31.51       18.39      3.91 o 
   2   7  19        2.57        5.61      5.83 o 
   3   7  19       64.43       94.13      6.64 o 
   4   7  19       13.41       17.56      4.62 o 
   1  -3  20       58.15       89.11     44.82 o 
   0  -2  20       19.05        3.22      5.70 o 
   1  -2  20        6.56       -2.47      6.52 o 
   2  -2  20       54.16       84.04      5.05 o 
   3  -2  20       11.53       23.35     16.84 o 
  -1  -1  20       42.83       76.29      7.61 o 
   1  -1  20       44.55       34.16      6.48 o 
   2  -1  20       19.91       35.35      6.44 o 
   3  -1  20        4.12        5.49      8.37 o 
   4  -1  20        6.01       13.80      5.97 o 
  -1   0  20        1.22       37.56      6.30 o 
   0   0  20       38.23       12.65      6.10 o 
   1   0  20        1.62       -4.39      5.68 o 
   2   0  20       96.13      138.65      5.86 o 
   3   0  20        0.10       -5.36      7.06 o 
   4   0  20       23.51       16.36      5.76 o 
  -1   1  20       24.13       57.56      7.33 o 
   0   1  20        2.44       -6.00      6.00 o 
   1   1  20       14.35        5.83      5.61 o 
   2   1  20       15.37       22.77     12.34 o 
   3   1  20        1.00       -0.41      3.73 o 
   4   1  20      114.97      129.51      8.17 o 
   5   1  20       11.96        8.34      5.84 o 
  -1   2  20       26.38       44.66      7.19 o 
   0   2  20        9.28        4.79      5.79 o 
   1   2  20       30.39        7.99      6.62 o 
   2   2  20       69.19       99.89      7.77 o 
   3   2  20        3.54        5.18     11.54 o 
   4   2  20      146.39      120.30      7.52 o 
   5   2  20        2.43        0.83      5.35 o 
  -1   3  20        8.43        6.07      6.58 o 
   0   3  20        8.27       19.55      6.49 o 
   1   3  20        0.78       -6.21      6.21 o 
   2   3  20       79.16       82.07      7.44 o 
   3   3  20        1.85       15.08      7.84 o 
   4   3  20        6.46       31.93      5.96 o 
   5   3  20        0.16       -5.96      5.96 o 
   0   4  20       25.66       27.99      7.12 o 
   1   4  20       28.60       20.62      6.59 o 
   2   4  20       11.05        6.76      5.81 o 
   3   4  20        1.57       17.45      6.64 o 
   4   4  20       12.21       -5.59      5.59 o 
   0   5  20        0.11        5.09      5.50 o 
   1   5  20        9.04       27.52      8.84 o 
   2   5  20      134.13      132.02      8.98 o 
   3   5  20        0.14        8.69      6.56 o 
   4   5  20       41.08       31.09      6.13 o 
   2   6  20       62.11       88.24     22.36 o 
   3   6  20        5.36        4.62      4.64 o 
   1   0  21       15.87        4.86      5.77 o 
   2   0  21       10.86       26.07      7.85 o 
   2   1  21       14.94       27.55      6.54 o 
   3   1  21        0.12        8.63      4.06 o 
   1   2  21       27.04        2.37      6.47 o 
   2   2  21        0.00        9.99      5.39 o 
   3   2  21       40.12       57.04      5.18 o 
   1   3  21        7.81       -5.14      6.47 o 
   2   3  21        3.67        0.35      5.69 o 
   3   3  21        0.29       12.60      7.23 o 
                                                 
